# Supplementary material for: Anatomical traits explain drought response of seedlings from wet tropical forests
Source: Ecol Evol. 2024 Sep 1;14(9):e70155. doi: 10.1002/ece3.70155 (PMC11366499; doi:10.1002/ece3.70155)
Supplement: Supplementary file 1 — Data S1. [file ECE3-14-e70155-s001.zip]

Archive with 5 entries (5 files):
- Codes_Supplimentary1_Jhaveri etal-drought&traits_10Jan2024.R
- GrowthRates_traits.csv
- Metadata_Jhaveri etal-drought&traits_10Jan2024.pdf
- Photosynthesis_traits.csv
- survival_traits.csv
