# Supplementary material for: Anatomical traits explain drought response of seedlings from wet tropical forests
Source: Ecol Evol. 2024 Sep 1;14(9):e70155. doi: 10.1002/ece3.70155 (PMC11366499; doi:10.1002/ece3.70155)
Supplement: Supplementary file 1 — Data S1. [file ECE3-14-e70155-s001.zip › Codes_Supplimentary1_Jhaveri etal-drought&traits_10Jan2024.R]

##PACKAGES USED##
#FOR DATA#
library(tidyverse);library(broom);library(patchwork);
library(dplyr);library(data.table);library(BIOMASS)
#FOR PLOTS#
library(ggplot2);library(ggeffects);library(ggplotify);
library(wesanderson);library(ggpubr);library(grid)
#FOR STATS#
library(lme4);library(nlme);library(lmerTest);library(performance);
library(r2glmm);library(sjPlot);library(MuMIn);library(gridExtra);
library(sjstats);library(car);library(scales);library(ggeffects)

#### loading files for running models####
sur.tr<-read.csv("data/survival_traits.csv")
gr.tr<-read.csv("data/GrowthRates_traits.csv")
ph.tr<-read.csv("data/Photosynthesis_traits.csv")


####Analysis for Q1####
##all responses and seasonality Index##
sur_si<- glmer(DOA~SI*treatment+(1|SPECIES)+(1|block_code),
               family = binomial(link = "logit"), data =sur.tr,
               control = glmerControl(optimizer = "bobyqa"))
plot(sur_si)

s_si<-ggpredict(sur_si, terms =c("SI","treatment","SPECIES"),type = "re") 
#
p_s_si<-ggplot(s_si)+ aes(x=x, y=predicted,colour=group)+
  geom_point(aes(x=x, y=predicted,colour=group), data=s_si, alpha=0.4)+
  xlab("Seasonality Index")+ylab("Survival")+#ggtitle("(a)")
  geom_smooth(se=FALSE, size = 0.6, linetype = "dashed")+
  scale_colour_manual(values = c("#046C9A", "#972D15"),
                      labels=c("Control","Drought"),name="")+
  theme_bw()+theme(panel.grid = element_blank(),
                   axis.title = element_text(size = 8))+
  theme(plot.title = element_text(hjust = 0.1), legend.position = "none")
plot(p_s_si)

#for growthrates
rgr_si_var<- lme(RGR~scale(SI)*treatment, 
                 random = list(~1|SPECIES, ~1|block_code), 
                 data =gr.tr[!is.na(gr.tr$SI),],
                 control = lmeControl(opt="optim", optimMethod="BFGS"),
                 weights = varIdent(form=~1|SPECIES))
plot(rgr_si_var)
check_model(rgr_si_var)
summary(rgr_si_var)
g_si<-ggpredict(rgr_si_var, terms =c("SI","treatment","SPECIES"),type = "re") 
g_si$lt = with(g_si, ifelse(group=="C",2,1))

p_gr_si<-ggplot(g_si)+ aes(x=x, y=predicted,colour=group)+
  geom_point(aes(x=SI, y=RGR,colour=treatment), 
             data=gr.tr[gr.tr$grth_rate>-1,], alpha=0.4)+
  xlab("Seasonality Index")+#ggtitle("(b)")
  ylab(expression(Growth~(cm~week^-1~cm^-1)))+
  geom_smooth(se=FALSE, size = 0.6, linetype= 2)+
  scale_colour_manual(values = c("#046C9A", "#972D15"),
                      labels=c("Control","Drought"),name="")+
  theme_bw()+ theme(panel.grid = element_blank(), legend.position = "none",
                    axis.title = element_text(size = 8),
                    plot.title = element_text(hjust = 0.1))
plot(p_gr_si)
#for photosynthesis
ph_si_var<- lme(photosynthesis_rate~scale(seasonality_index)*treatment, 
                random = list(~1|SPECIES, ~1|block), 
                data =ph.tr[!is.na(ph.tr$seasonality_index),],
                control = lmeControl(opt="optim", optimMethod="BFGS"),
                weights = varIdent(form=~1|SPECIES))
summary(ph_si_var)
plot(ph_si_var)
p_si<-ggpredict(ph_si_var, terms =c("seasonality_index","treatment","SPECIES"),type = "re") 
#
p_ph_si<-ggplot(p_si)+ aes(x=x, y=predicted,colour=group)+
  geom_point(aes(x=seasonality_index, y=photosynthesis_rate,colour=treatment), 
             data=ph.tr, alpha=0.4)+
  xlab("Seasonality Index")+#ggtitle("(c)")+
  ylab(expression(As~(mu*mol~CO^2~m^-2~s^-1)))+
  geom_smooth(se=FALSE, size = 0.6, linetype="dashed")+
  scale_colour_manual(values = c("#046C9A", "#972D15"),
                      labels=c("Control","Drought"),name="")+
  theme_bw()+theme(panel.grid = element_blank(),
                   axis.title = element_text(size = 8))+
  theme(plot.title = element_text(hjust = 0.1), legend.position = "none")
plot(p_ph_si)
#-------------------------------##end of question 1##--------------------------------------#

#### Q2: survival and traits ####
#---------------------------------------------------------------------------------#
# 1survival-sla
sur_sla<- glmer(DOA~scale(MEAN_SLA)*treatment+(1|block_code)+(1|SPECIES),
                family = binomial(link = "logit"), data =sur.tr)

#plot sur_SLA
s_sla<-ggpredict(sur_sla, terms =c("MEAN_SLA","treatment","SPECIES"),type = "re") 
#
p_s_sla<-ggplot(s_sla)+ aes(x=x, y=predicted,colour=group)+geom_point(aes(x=x, y=predicted,colour=group), data=s_sla, alpha=0.4)+
  xlab (expression(Specific~Leaf~Area~(Cm^2~g^-1)))+ylab("Survival")+
  geom_smooth(se=FALSE, size = 0.6)+
  scale_colour_manual(values = c("#046C9A", "#972D15"),labels=c("C","D"),name="")+theme_bw()+theme(panel.grid = element_blank(),axis.title = element_text(size = 15))+
  theme(plot.title = element_text(hjust = 0.1), legend.position = "none")+
  theme_bw()+theme(panel.grid = element_blank(),
                   axis.title = element_text(size = 8))+
  guides(color=guide_legend("group"), lty = "none")

#2survival-ldmc
sur_ldmc<- glmer(DOA~scale(MEAN_LDMC)*treatment+(1|SPECIES)+(1|block_code),
                 family = binomial(link = "logit"), data =sur.tr)
#plot sur_ldmc
s_ldmc<-ggpredict(sur_ldmc, terms =c("MEAN_LDMC","treatment","SPECIES"),type = "re") 
#
p_s_ldmc<-ggplot(s_ldmc)+ aes(x=x, y=predicted,colour=group)+geom_point(aes(x=x, y=predicted,colour=group), data=s_ldmc, alpha=0.4)+
  xlab (expression(Leaf~Dry~Matter~Content~(mu*g~mg^-1)))+ylab("Survival")+
  geom_smooth(se=FALSE, size = 0.6)+
  scale_colour_manual(values = c("#046C9A", "#972D15"),labels=c("C","D"),name="")+theme_bw()+theme(panel.grid = element_blank(),axis.title = element_text(size = 15))+
  theme(plot.title = element_text(hjust = 0.1), legend.position = "none")+
  theme_bw()+theme(panel.grid = element_blank(),
                   axis.title = element_text(size = 8))+
  guides(color=guide_legend("group"), lty = "none")

#3survival-sd
sur_sd<- glmer(DOA~scale(MEAN_SD)*treatment+(1|SPECIES)+(1|block_code),
               family = binomial(link = "logit"), data =sur.tr)
#plot sur_sd
s_sd<-ggpredict(sur_sd, terms =c("MEAN_SD","treatment","SPECIES"),type = "re") 
#
p_s_sd<-ggplot(s_sd)+ aes(x=x, y=predicted,colour=group)+geom_point(aes(x=x, y=predicted,colour=group), data=s_sd, alpha=0.4)+
  xlab (expression(Stomatal~Density~(No.~mm^-1)))+ylab("Survival")+
  geom_smooth(se=FALSE, size = 0.6)+
  scale_colour_manual(values = c("#046C9A", "#972D15"),labels=c("C","D"),name="")+theme_bw()+
  theme(panel.grid = element_blank(),axis.title = element_text(size = 15))+
  theme(plot.title = element_text(hjust = 0.1), legend.position = "none")+
  theme_bw()+theme(panel.grid = element_blank(),
                   axis.title = element_text(size = 8))+
  guides(color=guide_legend("group"), lty = "none")

#4survival-xd
sur_xd<- glmer(DOA~scale(MEAN_XD)*treatment+(1|SPECIES)+(1|block_code),
               family = binomial(link = "logit"), data =sur.tr)
#plot sur_xd
s_xd<-ggpredict(sur_xd, terms =c("MEAN_XD","treatment","SPECIES"),type = "re") 
s_xd$lty = with(s_xd, ifelse(group=="D","dashed","solid"))
#
p_s_xd<-ggplot(s_xd)+ aes(x=x, y=predicted,colour=group)+
  geom_point(aes(x=x, y=predicted,colour=group), data=s_xd, alpha=0.4)+
  xlab (expression(Xylem~diameter~(mu*m)))+ylab("Survival")+
  geom_smooth(se=FALSE, size = 0.6, aes(linetype = lty)) +
  scale_colour_manual(values = c("#046C9A", "#972D15"),
                      labels=c("Control","Drought"),name="")+
  theme_bw()+theme(panel.grid = element_blank(),
                   axis.title = element_text(size = 8))+
  theme(plot.title = element_text(hjust = 0.1), legend.position = "none")+
  guides(color=guide_legend("group"), lty = "none")

#5survival-vd
sur_vd<- glmer(DOA~scale(MEAN_VD)*treatment+(1|SPECIES),
               family = binomial(link = "logit"), data =sur.tr)
#plot sur_vd
s_vd<-ggpredict(sur_vd, terms =c("MEAN_VD","treatment","SPECIES"),type = "re") #,"SPECIES"
#
p_s_vd<-ggplot(s_vd)+ aes(x=x, y=predicted,colour=group)+geom_point(aes(x=x, y=predicted,colour=group), data=s_vd, alpha=0.4)+
  xlab (expression(Vein~Density~(mm^-1)))+ylab("Survival")+
  geom_smooth(se=FALSE, size = 0.6)+
  scale_colour_manual(values = c("#046C9A", "#972D15"),labels=c("C","D"),name="")+theme_bw()+theme(panel.grid = element_blank(),axis.title = element_text(size = 15))+
  theme(plot.title = element_text(hjust = 0.1), legend.position = "none")+
  theme_bw()+theme(panel.grid = element_blank(),
                   axis.title = element_text(size = 8))+
  guides(color=guide_legend("group"), lty = "none")

#6survival-sl
sur_sl<- glmer(DOA~scale(MEAN_SL)*treatment+(1|SPECIES)+(1|block_code),
               family = binomial(link = "logit"), data =sur.tr)
#plot sur_sl
s_sl<-ggpredict(sur_sl, terms =c("MEAN_SL","treatment","SPECIES"),type = "re") 
#
p_s_sl<-ggplot(s_sl)+ aes(x=x, y=predicted,colour=group)+
  geom_point(aes(x=x, y=predicted,colour=group), data=s_sl, alpha=0.4)+
  xlab(expression(Stomatal~length~(mu*m)))+ylab("Survival")+
  geom_smooth(se=FALSE, size = 0.6, linetype = "dashed")+ #ggtitle("(f)")+
  scale_colour_manual(values = c("#046C9A", "#972D15"),
                      labels=c("Control","Drought"),name="")+
  theme_bw()+theme(panel.grid = element_blank(),
                   axis.title = element_text(size = 8))+
  theme(plot.title = element_text(hjust = 0.1), legend.position = "none")

#7survival-ss
sur_ss<- glmer(DOA~scale(MEAN_SS)*treatment+(1|SPECIES)+(1|block_code),
               family = binomial(link = "logit"), data =sur.tr)
#plot sur_ss
s_ss<-ggpredict(sur_ss, terms =c("MEAN_SS","treatment","SPECIES"),type = "re") 
#
p_s_ss<-ggplot(s_ss, aes(x=x, y=predicted,colour=group))+
  geom_point(aes(x=x, y=predicted,colour=group), data=s_ss, alpha=0.4)+
  xlab(expression(Stomatal~size~(mu*m^2)))+ylab("Survival")+
  geom_smooth(se=FALSE, size = 0.6, aes(linetype = s_ss$group))+#ggtitle("(g)")+
  scale_colour_manual(values = c("#046C9A", "#972D15"),
                      labels=c("Control","Drought"),name="")+
  theme_bw()+theme(panel.grid = element_blank(),
                   axis.title = element_text(size = 8))+
  theme(plot.title = element_text(hjust = 0.1), legend.position = "none")

#8survival-ra
sur_ra<- glmer(DOA~scale(MEAN_RA)*treatment+(1|SPECIES)+(1|block_code),
               family = binomial(link = "logit"), data =sur.tr)
#plot sur_ra
s_ra<-ggpredict(sur_ra, terms =c("MEAN_RA","treatment","SPECIES"),type = "re") 
#
p_s_ra<-ggplot(s_ra)+ aes(x=x, y=predicted,colour=group)+geom_point(aes(x=x, y=predicted,colour=group), data=s_ra, alpha=0.4)+
  xlab (expression(Total~Root~Area~(cm^2)))+ylab("Survival")+
  geom_smooth(se=FALSE, size = 0.6)+
  scale_colour_manual(values = c("#046C9A", "#972D15"),labels=c("C","D"),name="")+theme_bw()+theme(panel.grid = element_blank(),axis.title = element_text(size = 15))+
  theme(plot.title = element_text(hjust = 0.1), legend.position = "none")+
  theme_bw()+theme(panel.grid = element_blank(),
                   axis.title = element_text(size = 8))+
  guides(color=guide_legend("group"), lty = "none")

#9survival-rl
sur_rl<- glmer(DOA~scale(MEAN_RL)*treatment+(1|SPECIES)+(1|block_code),
               family = binomial(link = "logit"), data =sur.tr)
#plot sur_rl
s_rl<-ggpredict(sur_rl, terms =c("MEAN_RL","treatment","SPECIES"),type = "re") 
#
p_s_rl<-ggplot(s_rl)+ aes(x=x, y=predicted,colour=group)+geom_point(aes(x=x, y=predicted,colour=group), data=s_rl, alpha=0.4)+
  xlab (expression(Total~Root~Length~(cm)))+ylab("Survival")+
  geom_smooth(se=FALSE, size = 0.6)+
  scale_colour_manual(values = c("#046C9A", "#972D15"),labels=c("C","D"),name="")+theme_bw()+theme(panel.grid = element_blank(),axis.title = element_text(size = 15))+
  theme(plot.title = element_text(hjust = 0.1), legend.position = "none")+
  theme_bw()+theme(panel.grid = element_blank(),
                   axis.title = element_text(size = 8))+
  guides(color=guide_legend("group"), lty = "none")

#10survival-rd
sur_rd<- glmer(DOA~scale(MEAN_RD)*treatment+(1|SPECIES)+(1|block_code),
               family = binomial(link = "logit"), data =sur.tr)
#plot sur_rd
s_rd<-ggpredict(sur_rd, terms =c("MEAN_RD","treatment","SPECIES"),type = "re") 
#
p_s_rd<-ggplot(s_rd)+ aes(x=x, y=predicted,colour=group)+geom_point(aes(x=x, y=predicted,colour=group), data=s_rd, alpha=0.4)+
  xlab (expression(Avg.~Root~Diameter~(mm)))+ylab("Survival")+
  geom_smooth(se=FALSE, size = 0.6)+
  scale_colour_manual(values = c("#046C9A", "#972D15"),labels=c("C","D"),name="")+theme_bw()+theme(panel.grid = element_blank(),axis.title = element_text(size = 15))+
  theme(plot.title = element_text(hjust = 0.1), legend.position = "none")+
  theme_bw()+theme(panel.grid = element_blank(),
                   axis.title = element_text(size = 8))+
  guides(color=guide_legend("group"), lty = "none")

#11survival-srl
sur_srl<- glmer(DOA~scale(MEAN_SRL)*treatment+(1|SPECIES)+(1|block_code),
                family = binomial(link = "logit"), data =sur.tr)
#plot sur_srl
s_srl<-ggpredict(sur_srl, terms =c("MEAN_SRL","treatment","SPECIES"),type = "re") 
#
p_s_srl<-ggplot(s_srl)+ aes(x=log(x), y=predicted,colour=group)+
  geom_point(aes(x=log(x), y=predicted,colour=group), data=s_srl, alpha=0.4)+
  xlab (expression(log(Specific~Root~Length)~(cm~g^-1)))+ylab("Survival")+
  geom_smooth(se=FALSE, size = 0.6)+#ggtitle("(k)")+
  scale_colour_manual(values = c("#046C9A", "#972D15"),
                      labels=c("Control","Drought"),name="")+
  theme_bw()+theme(panel.grid = element_blank(),
                   axis.title = element_text(size = 8))+
  theme(plot.title = element_text(hjust = 0.1), legend.position = "none")

#12survival-rmf
sur_rf<- glmer(DOA~scale(MEAN_RF)*treatment+(1|SPECIES)+(1|block_code),
               family = binomial(link = "logit"), data =sur.tr)
#plot sur_rf
s_rf<-ggpredict(sur_rf, terms =c("MEAN_RF","treatment","SPECIES"),type = "re") 
#
p_s_rf<-ggplot(s_rf)+ aes(x=x, y=predicted,colour=group)+geom_point(aes(x=x, y=predicted,colour=group), data=s_rf, alpha=0.4)+
  xlab (expression(Root~Mass~Fraction))+ylab("Survival")+
  geom_smooth(se=FALSE, size = 0.6)+
  scale_colour_manual(values = c("#046C9A", "#972D15"),labels=c("C","D"),name="")+theme_bw()+theme(panel.grid = element_blank(),axis.title = element_text(size = 15))+
  theme(plot.title = element_text(hjust = 0.1), legend.position = "none")+
  theme_bw()+theme(panel.grid = element_blank(),
                   axis.title = element_text(size = 8))+
  guides(color=guide_legend("group"), lty = "none")


#13survival-SA
sur_SA<- glmer(DOA~scale(SA)*treatment+(1|SPECIES)+(1|block_code),
               family = binomial(link = "logit"), data =sur.tr)
#plot sur_SA
s_SA<-ggpredict(sur_SA, terms =c("SA","treatment","SPECIES"),type = "re") 
#
p_s_SA<-ggplot(s_SA)+ aes(x=x, y=predicted,colour=group)+geom_point(aes(x=x, y=predicted,colour=group), data=s_SA, alpha=0.4)+
  xlab (expression(Root~Mass~Fraction))+ylab("Survival")+
  geom_smooth(se=FALSE, size = 0.6)+
  scale_colour_manual(values = c("#046C9A", "#972D15"),labels=c("C","D"),name="")+theme_bw()+theme(panel.grid = element_blank(),axis.title = element_text(size = 15))+
  theme(plot.title = element_text(hjust = 0.1), legend.position = "none")+
  theme_bw()+theme(panel.grid = element_blank(),
                   axis.title = element_text(size = 8))+
  guides(color=guide_legend("group"), lty = "none")

#### Q2: growth-rate and traits ####
#1growth-rate-sla
rgr_SLA_var<- lme(RGR~scale(MEAN_SLA)*treatment, 
                  random = list(~1|SPECIES, ~1|block_code), 
                  data =gr.tr[!is.na(gr.tr$MEAN_SLA),],
                  weights = varIdent(form=~1|SPECIES))

rg_sla<-ggpredict(rgr_SLA_var, terms =c("MEAN_SLA","treatment","SPECIES"),type = "re") 

p_rg_sla<-ggplot(rg_sla)+ aes(x=x, y=predicted,colour=group)+
  geom_point(aes(x=MEAN_SLA, y=RGR,colour=treatment), 
             data=gr.tr[gr.tr$grth_rate>-1,], alpha=0.4)+
  xlab (expression(Specific~Leaf~Area~(Cm^2~g^-1)))+
  ylab(expression(Growth~(cm~week^-1~cm^-1)))+
  geom_smooth(se=FALSE, size = 0.6, linetype = "solid")+
  scale_colour_manual(values = c("#046C9A", "#972D15"),
                      labels=c("Control","Drought"),name="")+
  theme_bw()+theme(panel.grid = element_blank(),
                   axis.title = element_text(size = 8))+
  theme(plot.title = element_text(hjust = 0.1), legend.position = "none")

#2growth-rate-ldmc
rgr_LDMC_var<- lme(RGR~scale(MEAN_LDMC)*treatment, 
                   random = list(~1|SPECIES, ~1|block_code), 
                   data =gr.tr[!is.na(gr.tr$MEAN_LDMC),],
                   weights = varIdent(form=~1|SPECIES))

#plot gr_ldmc
g_ldmc<-ggpredict(rgr_LDMC_var, terms =c("MEAN_LDMC","treatment","SPECIES"),type = "re") 
#
p_g_ldmc<-ggplot(g_ldmc)+ aes(x=x, y=predicted,colour=group)+geom_point(aes(x=x, y=predicted,colour=group), data=g_ldmc, alpha=0.4)+
  xlab (expression(Leaf~Dry~Matter~Content~(mu*g~mg^-1)))+ylab(expression(Growth~(cm~week^-1~cm^-1)))+
  geom_smooth(se=FALSE, size = 0.6)+
  scale_colour_manual(values = c("#046C9A", "#972D15"),labels=c("C","D"),name="")+theme_bw()+theme(panel.grid = element_blank(),axis.title = element_text(size = 15))+
  theme(plot.title = element_text(hjust = 0.1), legend.position = "none")+
  theme_bw()+theme(panel.grid = element_blank(),
                   axis.title = element_text(size = 8))+
  guides(color=guide_legend("group"), lty = "none")

#3growth-rate-sd
rgr_SD_var<- lme(RGR~scale(MEAN_SD)*treatment, 
                 random = list(~1|SPECIES, ~1|block_code), 
                 data =gr.tr[!is.na(gr.tr$MEAN_SD),],
                 weights = varIdent(form=~1|SPECIES),
                 control=lmeControl(opt = "optim", optimMethod = "BFGS"))

rg_SD<-ggpredict(rgr_SD_var, terms =c("MEAN_SD","treatment","SPECIES"),type = "re") 
p_rg_SD<-ggplot(rg_SD)+ aes(x=x, y=predicted,colour=group)+
  geom_point(aes(x=MEAN_SD, y=RGR,colour=treatment), 
             data=gr.tr[gr.tr$grth_rate>-1,], alpha=0.4)+
  xlab (expression(Stomatal~density~(no.~mm^-1)))+
  ylab(expression(Growth~(cm~week^-1~cm^-1)))+
  geom_smooth(se=FALSE, size = 0.6, linetype = "solid")+
  scale_colour_manual(values = c("#046C9A", "#972D15"),
                      labels=c("Control","Drought"),name="")+
  theme_bw()+theme(panel.grid = element_blank(),
                   axis.title = element_text(size = 8))+
  theme(plot.title = element_text(hjust = 0.1), legend.position = "none")

#4growth-rate-xd
rgr_XD_var<- lme(RGR~scale(MEAN_XD)*treatment, 
                 random = list(~1|SPECIES, ~1|block_code), 
                 data =gr.tr[!is.na(gr.tr$MEAN_XD),],
                 weights = varIdent(form=~1|SPECIES))

rg_XD<-ggpredict(rgr_XD_var, terms =c("MEAN_XD","treatment","SPECIES"),type = "re") 

p_rg_xd<-ggplot(rg_XD)+ aes(x=x, y=predicted,colour=group)+
  geom_point(aes(x=MEAN_XD, y=RGR,colour=treatment), 
             data=gr.tr[gr.tr$grth_rate>-1,], alpha=0.4)+
  xlab (expression(Xylem~diameter~(mu*m)))+
  ylab(expression(Growth~(cm~week^-1~cm^-1)))+
  geom_smooth(se=FALSE, size = 0.6, linetype = "solid")+
  scale_colour_manual(values = c("#046C9A", "#972D15"),
                      labels=c("Control","Drought"),name="")+
  theme_bw()+theme(panel.grid = element_blank(),
                   axis.title = element_text(size = 8))+
  theme(plot.title = element_text(hjust = 0.1), legend.position = "none")

#5growth-rate-vd
rgr_VD_var<- lme(RGR~scale(MEAN_VD)*treatment, 
                 random = list(~1|SPECIES, ~1|block_code), 
                 data =gr.tr[!is.na(gr.tr$MEAN_VD),],
                 weights = varIdent(form=~1|SPECIES))

#plot gr-vd
g_vd<-ggpredict(rgr_VD_var, terms =c("MEAN_VD","treatment","SPECIES"),type = "re") 
#
p_g_vd<-ggplot(g_vd)+ aes(x=x, y=predicted,colour=group)+geom_point(aes(x=x, y=predicted,colour=group), data=g_vd, alpha=0.4)+
  xlab (expression(Vein~Density~(mu*m~mm^-1)))+ylab(expression(Growth~(cm~week^-1~cm^-1)))+
  geom_smooth(se=FALSE, size = 0.6)+
  scale_colour_manual(values = c("#046C9A", "#972D15"),labels=c("C","D"),name="")+theme_bw()+theme(panel.grid = element_blank(),axis.title = element_text(size = 15))+
  theme(plot.title = element_text(hjust = 0.1), legend.position = "none")+
  theme_bw()+theme(panel.grid = element_blank(),
                   axis.title = element_text(size = 8))+
  guides(color=guide_legend("group"), lty = "none")

#6growth-rate-sl
rgr_SL_var<- lme(RGR~scale(MEAN_SL)*treatment, 
                 random = list(~1|SPECIES, ~1|block_code), 
                 data =gr.tr[!is.na(gr.tr$MEAN_SL),],
                 weights = varIdent(form=~1|SPECIES))

rg_SL<-ggpredict(rgr_SL_var, terms =c("MEAN_SL","treatment","SPECIES"),type = "re") 
p_rg_SL<-ggplot(rg_SL)+ aes(x=x, y=predicted,colour=group)+
  geom_point(aes(x=MEAN_SL, y=RGR,colour=treatment), 
             data=gr.tr[gr.tr$grth_rate>-1,], alpha=0.4)+
  xlab (expression(Stomatal~length~(mu*m)))+
  ylab(expression(Growth~(cm~week^-1~cm^-1)))+
  geom_smooth(se=FALSE, size = 0.6, linetype = "solid")+
  scale_colour_manual(values = c("#046C9A", "#972D15"),
                      labels=c("Control","Drought"),name="")+
  theme_bw()+theme(panel.grid = element_blank(),
                   axis.title = element_text(size = 8))+
  theme(plot.title = element_text(hjust = 0.1), legend.position = "none")

#7growth-rate-ss
rgr_SS_var<- lme(RGR~scale(MEAN_SS)*treatment, 
                 random = list(~1|SPECIES, ~1|block_code), 
                 data =gr.tr[!is.na(gr.tr$MEAN_SS),],
                 weights = varIdent(form=~1|SPECIES),
                 control=lmeControl(opt = "optim", optimMethod = "BFGS"))

rg_SS<-ggpredict(rgr_SS_var, terms =c("MEAN_SS","treatment","SPECIES"),type = "re") 
p_rg_SS<-ggplot(rg_SS)+ aes(x=x, y=predicted,colour=group)+
  geom_point(aes(x=MEAN_SS, y=RGR,colour=treatment), 
             data=gr.tr[gr.tr$grth_rate>-1,], alpha=0.4)+
  xlab (expression(Stomatal~size~(mu*m^2)))+
  ylab(expression(Growth~(cm~week^-1~cm^-1)))+
  geom_smooth(se=FALSE, size = 0.6, linetype = "dotted")+
  scale_colour_manual(values = c("#046C9A", "#972D15"),
                      labels=c("Control","Drought"),name="")+
  theme_bw()+theme(panel.grid = element_blank(),
                   axis.title = element_text(size = 8))+
  theme(plot.title = element_text(hjust = 0.1), legend.position = "none")

#8growth-rate-ra
rgr_RA_var<- lme(RGR~scale(MEAN_RA)*treatment, 
                 random = list(~1|SPECIES, ~1|block_code), 
                 data =gr.tr[!is.na(gr.tr$MEAN_RA),],
                 weights = varIdent(form=~1|SPECIES))

g_ra<-ggpredict(rgr_RA_var, terms =c("MEAN_RA","treatment","SPECIES"),type = "re")
#
p_g_ra<-ggplot(g_ra)+ aes(x=x, y=predicted,colour=group)+geom_point(aes(x=x, y=predicted,colour=group), data=g_ra, alpha=0.4)+
  xlab (expression(Total~Root~Area~(cm^2)))+ylab(expression(Growth~(cm~week^-1~cm^-1)))+
  geom_smooth(se=FALSE, size = 0.6)+
  scale_colour_manual(values = c("#046C9A", "#972D15"),labels=c("C","D"),name="")+theme_bw()+theme(panel.grid = element_blank(),axis.title = element_text(size = 15))+
  theme(plot.title = element_text(hjust = 0.1), legend.position = "none")+
  theme_bw()+theme(panel.grid = element_blank(),
                   axis.title = element_text(size = 8))+
  guides(color=guide_legend("group"), lty = "none")

#9growth-rate-rl
rgr_RL_var<- lme(RGR~scale(MEAN_RL)*treatment, 
                 random = list(~1|SPECIES, ~1|block_code), 
                 data =gr.tr[!is.na(gr.tr$MEAN_RL),],
                 weights = varIdent(form=~1|SPECIES))

g_rl<-ggpredict(rgr_RL_var, terms =c("MEAN_RL","treatment","SPECIES"),type = "re") 
#
p_g_rl<-ggplot(g_rl)+ aes(x=x, y=predicted,colour=group)+geom_point(aes(x=x, y=predicted,colour=group), data=g_rl, alpha=0.4)+
  xlab (expression(Total~Root~Length~(cm)))+ylab(expression(Growth~(cm~week^-1~cm^-1)))+
  geom_smooth(se=FALSE, size = 0.6)+
  scale_colour_manual(values = c("#046C9A", "#972D15"),labels=c("C","D"),name="")+theme_bw()+theme(panel.grid = element_blank(),axis.title = element_text(size = 15))+
  theme(plot.title = element_text(hjust = 0.1), legend.position = "none")+
  theme_bw()+theme(panel.grid = element_blank(),
                   axis.title = element_text(size = 8))+
  guides(color=guide_legend("group"), lty = "none")

#10growth-rate-rd
rgr_RD_var<- lme(RGR~scale(MEAN_RD)*treatment, 
                 random = list(~1|SPECIES, ~1|block_code), 
                 data =gr.tr[!is.na(gr.tr$MEAN_RD),],
                 weights = varIdent(form=~1|SPECIES))

g_rd<-ggpredict(rgr_RD_var, terms =c("MEAN_RD","treatment","SPECIES"),type = "re")
#
p_g_rd<-ggplot(g_rd)+ aes(x=x, y=predicted,colour=group)+geom_point(aes(x=x, y=predicted,colour=group), data=g_rd, alpha=0.4)+
  xlab (expression(Avg.~Root~Diameter~(mm)))+ylab(expression(Growth~(cm~week^-1~cm^-1)))+
  geom_smooth(se=FALSE, size = 0.6)+
  scale_colour_manual(values = c("#046C9A", "#972D15"),labels=c("C","D"),name="")+theme_bw()+theme(panel.grid = element_blank(),axis.title = element_text(size = 15))+
  theme(plot.title = element_text(hjust = 0.1), legend.position = "none")+
  theme_bw()+theme(panel.grid = element_blank(),
                   axis.title = element_text(size = 8))+
  guides(color=guide_legend("group"), lty = "none")

#11growth-rate-srl
gr.SRL = gr.tr %>% filter(SPECIES!="ACTMAL")
rgr_SRL_var<- lme(RGR~scale(MEAN_SRL)*treatment, 
                  random = list(~1|SPECIES, ~1|block_code), 
                  data =gr.SRL[!is.na(gr.SRL$MEAN_SRL),],
                  weights = varIdent(form=~1|SPECIES))

g_srl<-ggpredict(rgr_SRL_var, terms =c("MEAN_SRL","treatment","SPECIES"),type = "re") 
#
p_g_srl<-ggplot(g_srl)+ aes(x=log(x), y=predicted,colour=group)+
  geom_point(aes(x=log(x), y=predicted,colour=group), data=g_srl, alpha=0.4)+
  xlab(expression(Specific~Root~Length~(cmg^-1)))+
  ylab(expression(Growth~(cm~week^-1~cm^-1)))+
  geom_smooth(se=FALSE, size = 0.6)+
  scale_colour_manual(values = c("#046C9A", "#972D15"),
                      labels=c("Control","Drought"),name="")+
  theme(plot.title = element_text(hjust = 0.1), legend.position = "none")+
  theme_bw()+theme(panel.grid = element_blank(),
                   axis.title = element_text(size = 8))+
  guides(color=guide_legend("group"), lty = "none")

#12growth-rate-rf
rgr_RF_var<- lme(RGR~scale(MEAN_RF)*treatment, 
                 random = list(~1|SPECIES, ~1|block_code), 
                 data =gr.tr[!is.na(gr.tr$MEAN_RF),],
                 weights = varIdent(form=~1|SPECIES))

summary(rgr_RF_var)
rg_RF<-ggpredict(rgr_RF_var, terms =c("MEAN_RF","treatment","SPECIES"),type = "re") 

p_rg_RF<-ggplot(rg_RF)+ aes(x=x, y=predicted,colour=group)+
  geom_point(aes(x=MEAN_RF, y=RGR,colour=treatment), 
             data=gr.tr[gr.tr$grth_rate>-1,], alpha=0.4)+
  xlab ("Root mass fraction")+
  ylab(expression(Growth~(cm~week^-1~cm^-1)))+
  geom_smooth(se=FALSE, size = 0.6, linetype = "solid")+
  scale_colour_manual(values = c("#046C9A", "#972D15"),
                      labels=c("Control","Drought"),name="")+
  theme_bw()+theme(panel.grid = element_blank(),
                   axis.title = element_text(size = 8))+
  theme(plot.title = element_text(hjust = 0.1), legend.position = "none")


#13growth-rate-SA
rgr_SA_var<- lme(RGR~scale(SA)*treatment, 
                 random = list(~1|SPECIES, ~1|block_code), 
                 data =gr.tr[!is.na(gr.tr$SA),],
                 weights = varIdent(form=~1|SPECIES))
summary(rgr_SA_var)

rg_SA<-ggpredict(rgr_SA_var, terms =c("SA","treatment","SPECIES"),type = "re") 

p_rg_SA<-ggplot(rg_SA)+ aes(x=x, y=predicted,colour=group)+
  geom_point(aes(x=SA, y=RGR,colour=treatment), 
             data=gr.tr.SA[gr.tr.SA$grth_rate>-1,], alpha=0.4)+
  xlab ("Stomata area per cm square")+
  ylab(expression(Growth~(cm~week^-1~cm^-1)))+
  geom_smooth(se=FALSE, size = 0.6, linetype = "solid")+
  scale_colour_manual(values = c("#046C9A", "#972D15"),
                      labels=c("Control","Drought"),name="")+
  theme_bw()+theme(panel.grid = element_blank(),
                   axis.title = element_text(size = 8))+
  theme(plot.title = element_text(hjust = 0.1), legend.position = "none")
#---------------------------------------------------------------------------------#
#### Q2: photosynthesis-rate and traits ####
#---------------------------------------------------------------------------------#
#1photosynthesis-rate-sla
ph_SLA_var<- lme(photosynthesis_rate~scale(MEAN_SLA)*treatment, 
                 random = list(~1|SPECIES, ~1|block), 
                 data = ph.tr[!is.na(ph.tr$MEAN_SLA),],
                 weights = varIdent(form=~1|SPECIES))

p_sla<-ggpredict(ph_SLA_var, terms =c("MEAN_SLA","treatment","SPECIES"),type = "re")
#
p_p_sla<-ggplot(p_sla)+ aes(x=x, y=predicted,colour=group)+geom_point(aes(x=x, y=predicted,colour=group), data=p_sla, alpha=0.4)+
  ggtitle("(a)")+xlab (expression(Specific~Leaf~Area~(Cm^2~g^-1)))+
  ylab(expression(As~(mu*mol~CO^2~m^-2~s^-1)))+
  geom_smooth(se=FALSE, size = 0.6)+
  scale_colour_manual(values = c("#046C9A", "#972D15"),labels=c("C","D"),name="")+theme_bw()+theme(panel.grid = element_blank(),axis.title = element_text(size = 15))+
  theme(plot.title = element_text(hjust = 0.1), legend.position = "none")+
  theme_bw()+theme(panel.grid = element_blank(),
                   axis.title = element_text(size = 8))+
  guides(color=guide_legend("group"), lty = "none")

#2photosynthesis-rate-ldmc
ph_LDMC_var<- lme(photosynthesis_rate~scale(MEAN_LDMC)*treatment, 
                  random = list(~1|SPECIES, ~1|block), 
                  data = ph.tr[!is.na(ph.tr$MEAN_LDMC),],
                  weights = varIdent(form=~1|SPECIES))

p_ldmc<-ggpredict(ph_LDMC_var, terms =c("MEAN_LDMC","treatment","SPECIES"),type = "re") 

p_p_ldmc<-ggplot(p_ldmc)+ aes(x=x, y=predicted,colour=group)+
  geom_point(aes(x=x, y=predicted,colour=group), data=p_ldmc, alpha=0.4)+
  ggtitle("(b)")+xlab (expression(Leaf~Dry~Matter~Content~(mu*g~mg^-1)))+
  ylab(expression(As~(mu*mol~CO^2~m^-2~s^-1)))+
  geom_smooth(se=FALSE, size = 0.6)+
  scale_colour_manual(values = c("#046C9A", "#972D15"),labels=c("C","D"),name="")+theme_bw()+theme(panel.grid = element_blank(),axis.title = element_text(size = 15))+
  theme(plot.title = element_text(hjust = 0.1), legend.position = "none")+
  theme_bw()+theme(panel.grid = element_blank(),
                   axis.title = element_text(size = 8))+
  guides(color=guide_legend("group"), lty = "none")

#3photosynthesis-rate-sd
ph_SD_var<- lme(photosynthesis_rate~scale(MEAN_SD)*treatment, 
                random = list(~1|SPECIES, ~1|block), 
                data = ph.tr[!is.na(ph.tr$MEAN_SD),],
                weights = varIdent(form=~1|SPECIES))

p_sd<-ggpredict(ph_SD_var, terms =c("MEAN_SD","treatment")) 

p_p_sd<-ggplot(p_sd)+ geom_point(aes(x=MEAN_SD, y=photosynthesis_rate, 
                                     colour=treatment), data=ph.tr, alpha=0.4)+
  xlab(expression(Stomatal~density~(no.~mm^-1)))+
  ylab(expression(As~(mu*mol~CO^2~m^-2~s^-1)))+
  geom_line(aes(x=x, y=predicted,colour=group), data=p_sd)+
  scale_colour_manual(values = c("#046C9A", "#972D15"),
                      labels=c("Control","Drought"), name="")+
  theme(plot.title = element_text(hjust = 0.1), legend.position = "none")+
  theme_bw()+theme(panel.grid = element_blank(),
                   axis.title = element_text(size = 8))+
  guides(color=guide_legend("group"), lty = "none")

#4photosynthesis-rate-xd
ph_XD_var<- lme(photosynthesis_rate~scale(MEAN_XD)*treatment, 
                random = list(~1|SPECIES, ~1|block), 
                data = ph.tr[!is.na(ph.tr$MEAN_XD),],
                weights = varIdent(form=~1|SPECIES))

p_XD<-ggpredict(ph_XD_var, terms =c("MEAN_XD","treatment"))

p_p_XD<-ggplot(ph.tr)+ geom_point(aes(x=MEAN_XD, y=photosynthesis_rate, 
  colour=treatment), data=ph.tr, alpha=0.4)+
  xlab(expression(Xylem~diameter~(mu*m)))+
  ylab(expression(As~(mu*mol~CO^2~m^-2~s^-1)))+
  geom_line(aes(x=x, y=predicted,colour=group), data=p_XD)+
  #geom_smooth(se=FALSE, size = 0.6)+ # ggtitle("(c)")+
  scale_colour_manual(values = c("#046C9A", "#972D15"),
                      labels=c("Control","Drought"), name="")+
  theme(plot.title = element_text(hjust = 0.1), legend.position = "none")+
  theme_bw()+theme(panel.grid = element_blank(),
                   axis.title = element_text(size = 8))+
  guides(color=guide_legend("group"), lty = "none")

#5photosynthesis-rate-vd
ph_VD_var<- lme(photosynthesis_rate~scale(MEAN_VD)*treatment, 
                random = list(~1|SPECIES, ~1|block), 
                data = ph.tr[!is.na(ph.tr$MEAN_VD),],
                weights = varIdent(form=~1|SPECIES))

p_VD<-ggpredict(ph_VD_var, terms =c("MEAN_VD","treatment")) 
p_VD$lty = with(p_VD, ifelse(group=="C","solid","dashed"))
p_p_VD<-ggplot(ph.tr)+ geom_point(aes(x=MEAN_VD, y=photosynthesis_rate, 
  colour=treatment), data=ph.tr, alpha=0.4)+
  xlab(expression(Vein~density~(mm^-1)))+
  ylab(expression(As~(mu*mol~CO^2~m^-2~s^-1)))+
  geom_line(aes(x=x, y=predicted,colour=group, linetype=lty), data=p_VD)+
  scale_colour_manual(values = c("#046C9A", "#972D15"),
                      labels=c("Control","Drought"), name="")+
  theme(plot.title = element_text(hjust = 0.1), legend.position = "none")+
  theme_bw()+theme(panel.grid = element_blank(),
                   axis.title = element_text(size = 8))+
  guides(color=guide_legend("group"), lty = "none")

#6photosynthesis-rate-sl
ph_SL_var<- lme(photosynthesis_rate~scale(MEAN_SL)*treatment, 
                random = list(~1|SPECIES, ~1|block), 
                data = ph.tr[!is.na(ph.tr$MEAN_SL),],
                weights = varIdent(form=~1|SPECIES))

p_SL<-ggpredict(ph_SL_var, terms =c("MEAN_SL","treatment")) 
p_SL$lty = with(p_SL, ifelse(group=="C","solid","dashed"))

p_p_SL<-ggplot(p_SL)+ aes(x=x, y=predicted,colour=group)+
  geom_point(aes(x=MEAN_SL, y=photosynthesis_rate, 
                 colour=treatment), data=ph.tr, alpha=0.4)+
  xlab(expression(Stomatal~length~(mu*m)))+
  ylab(expression(As~(mu*mol~CO^2~m^-2~s^-1)))+
  geom_line(aes(x=x, y=predicted,colour=group, linetype=lty), data=p_SL)+
  scale_colour_manual(values = c("#046C9A", "#972D15"),
                      labels=c("Control","Drought"),name="")+
  theme(plot.title = element_text(hjust = 0.1), legend.position = "none")+
  theme_bw()+theme(panel.grid = element_blank(),
                   axis.title = element_text(size = 8))+
  guides(color=guide_legend("group"), lty = "none")

#7photosynthesis-rate-ss
ph_SS_var<- lme(photosynthesis_rate~scale(MEAN_SS)*treatment, 
                random = list(~1|SPECIES, ~1|block), 
                data = ph.tr[!is.na(ph.tr$MEAN_SS),],
                weights = varIdent(form=~1|SPECIES))

p_SS<-ggpredict(ph_SS_var, terms =c("MEAN_SS","treatment")) 
p_SS$lty = with(p_SS, ifelse(group=="C","solid","dashed"))

p_p_SS<-ggplot(p_SS)+ aes(x=x, y=predicted,colour=group)+
  geom_point(aes(x=MEAN_SS, y=photosynthesis_rate, 
  colour=treatment), data=ph.tr, alpha=0.4)+
  xlab(expression(Stomatal~size~(mu*m^2)))+
  ylab(expression(As~(mu*mol~CO^2~m^-2~s^-1)))+
  geom_line(aes(x=x, y=predicted,colour=group, linetype=lty), data=p_SS)+
  scale_colour_manual(values = c("#046C9A", "#972D15"),
                      labels=c("Control","Drought"),name="")+
  theme(plot.title = element_text(hjust = 0.1), legend.position = "none")+
  theme_bw()+theme(panel.grid = element_blank(),
                   axis.title = element_text(size = 8))+
  guides(color=guide_legend("group"), lty = "none")

#8photosynthesis-rate-ra
ph_RA_var<- lme(photosynthesis_rate~scale(MEAN_RA)*treatment, 
                random = list(~1|SPECIES, ~1|block), 
                data = ph.tr[!is.na(ph.tr$MEAN_RA),],
                weights = varIdent(form=~1|SPECIES))

p_ra<-ggpredict(ph_RA_var, terms =c("MEAN_RA","treatment","SPECIES"),type = "re") 

p_g_ra<-ggplot(p_ra)+ aes(x=x, y=predicted,colour=group)+
    geom_point(aes(x=x, y=predicted,colour=group), data=p_ra, alpha=0.4)+
    xlab(expression(Total~root~area~(cm^2)))+
    ylab(expression(As~(mu*mol~CO^2~m^-2~s^-1)))+
    geom_smooth(se=FALSE, size = 0.6, linetype = "dashed")+
    scale_colour_manual(values = c("#046C9A", "#972D15"),
                  labels=c("Control","Drought"),name="")+
  theme(plot.title = element_text(hjust = 0.1), legend.position = "none")+
  theme_bw()+theme(panel.grid = element_blank(),
                   axis.title = element_text(size = 8))+
  guides(color=guide_legend("group"), lty = "none")

#9photosynthesis-rate-rl
ph_RL_var<- lme(photosynthesis_rate~scale(MEAN_RL)*treatment, 
                random = list(~1|SPECIES, ~1|block), 
                data = ph.tr[!is.na(ph.tr$MEAN_RL),],
                weights = varIdent(form=~1|SPECIES))

p_rl<-ggpredict(ph_RL_var, terms =c("MEAN_RL","treatment","SPECIES"),type = "re") 
#
p_g_rl<-ggplot(p_rl)+ aes(x=x, y=predicted,colour=group)+
  geom_point(aes(x=x, y=predicted,colour=group), data=p_rl, alpha=0.4)+
  xlab(expression(Total~Root~Length~(cm)))+
  ylab(expression(As~(mu*mol~CO^2~m^-2~s^-1)))+
  geom_smooth(se=FALSE, size = 0.6, linetype="dashed")+
  scale_colour_manual(values = c("#046C9A", "#972D15"),
                      labels=c("Control","Drought"),name="")+
  theme(plot.title = element_text(hjust = 0.1), legend.position = "none")+
  theme_bw()+theme(panel.grid = element_blank(),
                   axis.title = element_text(size = 8))+
  guides(color=guide_legend("group"), lty = "none")

#10photosynthesis-rate-rd
ph_RD_var<- lme(photosynthesis_rate~scale(MEAN_RD)*treatment, 
                random = list(~1|SPECIES, ~1|block), 
                data = ph.tr[!is.na(ph.tr$MEAN_RD),],
                weights = varIdent(form=~1|SPECIES))

p_rd<-ggpredict(ph_RD_var, terms =c("MEAN_RD","treatment","SPECIES"),type = "re") 

p_p_rd<-ggplot(p_rd)+ aes(x=x, y=predicted,colour=group)+
  geom_point(aes(x=x, y=predicted,colour=group), data=p_rd, alpha=0.4)+
  ggtitle("(j)")+xlab (expression(Root~diameter~(mm)))+
  ylab(expression(As~(mu*mol~CO^2~m^-2~s^-1)))+
  geom_smooth(se=FALSE, size = 0.6, linetype = "dotted")+
  scale_colour_manual(values = c("#046C9A", "#972D15"),
                      labels=c("Control","Drought"),name="")+
  theme(plot.title = element_text(hjust = 0.1), legend.position = "none")+
  theme_bw()+theme(panel.grid = element_blank(),
                   axis.title = element_text(size = 8))+
  guides(color=guide_legend("group"), lty = "none")

#11photosynthesis-rate-srl
ph.SRL = ph.tr %>% filter(SPECIES!="ACTMAL")
ph_SRL_var<- lme(photosynthesis_rate~scale(MEAN_SRL)*treatment, 
                 random = list(~1|SPECIES, ~1|block), 
                 data = ph.SRL[!is.na(ph.SRL$MEAN_SRL),],
                 weights = varIdent(form=~1|SPECIES))

p_SRL<-ggpredict(ph_SRL_var, terms =c("MEAN_SRL","treatment")) 

p_p_SRL<-ggplot(p_SRL)+ geom_point(aes(x=scale(MEAN_SRL), y=photosynthesis_rate, 
                                       colour=treatment), data=ph.tr, alpha=0.4)+
  xlab(expression(Specific~root~length~(cmg^-1)))+
  ylab(expression(As~(mu*mol~CO^2~m^-2~s^-1)))+
  geom_line(aes(x=scale(x), y=predicted,colour=group), data=p_SRL)+
  scale_colour_manual(values = c("#046C9A", "#972D15"),
                      labels=c("Control","Drought"), name="")+
  theme(plot.title = element_text(hjust = 0.1), legend.position = "none")+
  theme_bw()+theme(panel.grid = element_blank(),
                   axis.title = element_text(size = 8))+
  guides(color=guide_legend("group"), lty = "none")

#12photosynthesis-rate-rf
ph_RF_var<- lme(photosynthesis_rate~scale(MEAN_RF)*treatment, 
                random = list(~1|SPECIES, ~1|block), 
                data = ph.tr[!is.na(ph.tr$MEAN_RF),],
                weights = varIdent(form=~1|SPECIES))

p_rf<-ggpredict(ph_RF_var, terms =c("MEAN_RF","treatment","SPECIES"),type = "re") 

p_p_rf<-ggplot(p_rf)+ aes(x=x, y=predicted,colour=group)+geom_point(aes(x=x, y=predicted,colour=group), data=p_rf, alpha=0.4)+
  ggtitle("(l)")+xlab (expression(Root~Mass~Fraction))+
  ylab(expression(As~(mu*mol~CO^2~m^-2~s^-1)))+
  geom_smooth(se=FALSE, size = 0.6)+
  scale_colour_manual(values = c("#046C9A", "#972D15"),labels=c("C","D"),name="")+theme_bw()+theme(panel.grid = element_blank(),axis.title = element_text(size = 15))+
  theme(plot.title = element_text(hjust = 0.1), legend.position = "none")+
  theme_bw()+theme(panel.grid = element_blank(),
                   axis.title = element_text(size = 8))+
  guides(color=guide_legend("group"), lty = "none")


#13photosynthesis-rate-SA
ph_SA_var<- lme(photosynthesis_rate~scale(SA)*treatment, 
                random = list(~1|SPECIES, ~1|block), 
                data = ph.tr[!is.na(ph.tr$SA),],
                weights = varIdent(form=~1|SPECIES))
summary(ph_SA_var)

p_SA<-ggpredict(ph_SA_var, terms =c("SA","treatment","SPECIES"),type = "re") 

p_p_SA<-ggplot(p_SA)+ aes(x=x, y=predicted, colour=group)+geom_point(aes(x=SA, y=photosynthesis_rate, colour=treatment), data=ph.tr.SA, alpha=0.4)+
  ggtitle("(l)")+xlab (expression(Stomatal~area~per~cm))+
  ylab(expression(As~(mu*mol~CO^2~m^-2~s^-1)))+
  geom_smooth(se=FALSE, size = 0.6)+
  scale_colour_manual(values = c("#046C9A", "#972D15"),labels=c("C","D"),name="")+theme_bw()+theme(panel.grid = element_blank(),axis.title = element_text(size = 15))+
  theme(plot.title = element_text(hjust = 0.1), legend.position = "none")+
  theme_bw()+theme(panel.grid = element_blank(),
                   axis.title = element_text(size = 8))+
  guides(color=guide_legend("group"), lty = "none")

##-------------------------------------------## end of Q2 ##------------------------------------------#

##----------------------------------------------## Q3 ##----------------------------------------------#
#### models for Species coef ## combining data ## PCA & Procrustus ####

####Models for species coef ###
# survival mod coef for PCA ####
sur_tr<- glmer(DOA~treatment+(treatment|SPECIES)+(1|block_code),
               family = binomial(link = "logit"), data =sur.tr)
sur.re.coef<- as.data.frame(ggpredict(sur_tr, terms=c("treatment","SPECIES"), 
                                      type = "re", back.transform = T))
sur.re.coef.w = inner_join(sur.re.coef %>% filter(x=="C"),
                           sur.re.coef %>% filter(x=="D"), by="group")
names(sur.re.coef.w) = str_replace(names(sur.re.coef.w),".x",".surC")
names(sur.re.coef.w) = str_replace(names(sur.re.coef.w),".y",".surD")
sur.re.coef.1 = coef(sur_tr)$SPECIES #not used further

# growth rates mod coef for PCA ####
gr_tr<- lmer(grth_rate~treatment+(treatment|SPECIES)+
               (1|block_code), data =gr.tr)
gr.re.coef<- as.data.frame(ggpredict(gr_tr, terms=c("treatment","SPECIES"), 
                                     type = "re", back.transform = T))
gr.re.coef.w = inner_join(gr.re.coef %>% filter(x=="C"),
                          gr.re.coef %>% filter(x=="D"), by="group")
names(gr.re.coef.w) = str_replace(names(gr.re.coef.w),".x",".grC")
names(gr.re.coef.w) = str_replace(names(gr.re.coef.w),".y",".grD")

gr.re.coef.1 = coef(gr_tr)$SPECIES # not used further

# photosynthesis mod coef for PCA ####
ph_tr<- lmer(photosynthesis_rate~treatment+(treatment|SPECIES)+
               (1|block), data =ph.tr, control = lmerControl(optimizer = "bobyqa"))
ph.re.coef<- as.data.frame(ggpredict(ph_tr, terms=c("treatment","SPECIES"), 
                                     type = "re", back.transform = T))
ph.re.coef.w = inner_join(ph.re.coef %>% filter(x=="C"),
                          ph.re.coef %>% filter(x=="D"), by="group")
names(ph.re.coef.w) = str_replace(names(ph.re.coef.w),".x",".phC")
names(ph.re.coef.w) = str_replace(names(ph.re.coef.w),".y",".phD")

ph.re.coef.1 = coef(ph_tr)$SPECIES # not used further

####Combining data mod coef ####

sp.coef = full_join(sur.re.coef.w, full_join(gr.re.coef.w, ph.re.coef.w, 
                                             by="group"), by="group")

#extracting species traits form dataset
trt = gr.tr %>% select("SPECIES",contains("MEAN_"),SI) %>% distinct() %>%
  rename(group=SPECIES,SLA=(MEAN_SLA),LDMC=(MEAN_LDMC),SS=(MEAN_SS),
         SL=(MEAN_SL),XD=(MEAN_XD),SD=(MEAN_SD),VD=(MEAN_VD),RL=(MEAN_RL),
         RA=(MEAN_RA),RD=(MEAN_RD),SRL=(MEAN_SRL),RF=(MEAN_RF))

# trait correlations
# removing species APOLIN and DIOANG since they have NAs for multiple traits
trt %>% filter(!group=="APOLIN"&!group=="DIOANG") %>% select(!group) %>%
  cor() %>% corrplot(method ="number",type = "full")


##combine model coef and traits

sp.coef.trt<-as.data.frame(sp.coef %>% full_join(trt, by="group"))

sp.coef<- sp.coef.trt %>% filter(!group=="APOLIN",!group=="DIOANG") %>% select(group,contains("predicted"))
rownames(sp.coef)<- sp.coef[,1]
sp.coef <- sp.coef[,-1]

sp.trtmean<- sp.coef.trt %>% filter(!group=="APOLIN",!group=="DIOANG") %>% select(group,contains("MEAN_"))
rownames(sp.trtmean)=sp.trtmean$group
sp.trtmean<- sp.trtmean[,-1]

## PROCRUSTES ####
# with model coefficients
# PCA trait
sp.trtmean %>% cor() %>% corrplot(method ="number",type = "full")
pc.trt<- PCA(sp.trtmean, scale.unit = T)
plot(pc.trt, choix = "varcor", title="PCA for traits", graph.type = "ggplot",
     label ="ind")
pc.trt.dat<-as.data.frame(pc.trt$ind$coord) ## trt PCA coef
summary.PCA(pc.trt)

as.data.frame(pc.trt$var)
pc.trt$colcoord
summary(pc.trt)
load.trt<- as.data.frame(sweep(pc.trt$var$coord,2,sqrt(pc.trt$eig[1:5,1]), 
                               FUN = "/")) #loadings
pc.trt.dat.2<-as.data.frame(predict(pc.trt, sp.trtmean))

# PCA mod coef
sp.coef %>% cor() %>% corrplot(method ="number",type = "full")
pc.coef<- PCA(sp.coef, scale.unit = T)
plot.PCA(pc.coef, title="PCA model coeficients")
summary.PCA(pc.coef)
load.coef<- as.data.frame(sweep(pc.coef$var$coord,2,sqrt(pc.coef$eig[1:3,1]), FUN = "/")) #loadings
pc.coef.dat<- as.data.frame(predict(pc.coef, sp.coef))
pc.coef.dat<- as.data.frame(pc.coef$ind$coord) ## mod.coef PCA coef

## procrustes after varimax rotation to load more evenly on axes ####
#Varimax rotation
vari.trt = varimax(pc.trt$var$coord[,1:4])
newload.trt = t(pracma::pinv(vari.trt$loadings))
scores.trt = scale(sp.trtmean) %*% newload.trt

vari.coef = varimax(pc.coef$var$coord[,1:3])
newload.coef = t(pracma::pinv(vari.coef$loadings))
scores.coef = scale(sp.coef) %*% newload.coef

# Procrustes test
procrustes(scores.trt,scores.coef, choices=c(1,2,3,4), symmetric = F, scale=F) %>% 
  plot(kind=1, type = "p", ar.col = "grey", len=0.03 ,display = "target", cex = 0,
          xlab= "Trait Dimention 1", ylab="Trait Dimention 2",
          main="Procrustes superimposition")

pro.test = protest(scores.trt, scores.coef, scale=F, permutations = how(nperm = 10000))

plot(pro.test) %>% text()

#### END of Code ####
