# Supplementary material for: Anatomical traits explain drought response of seedlings from wet tropical forests
Source: Ecol Evol. 2024 Sep 1;14(9):e70155. doi: 10.1002/ece3.70155 (PMC11366499; doi:10.1002/ece3.70155)
Supplement: Supplementary file 1 — Data S1. [file ECE3-14-e70155-s001.zip › GrowthRates_traits.csv]

Sr.	SPECIES	species_code	block_code	treatment	week_num.x	stem_height.x	week_num.y	stem_height.y	delta_grth	grth_rate	RGR	MEAN_SLA	MEAN_LDMC	MEAN_SS	MEAN_SL	MEAN_XD	MEAN_SD	MEAN_VD	MEAN_RL	MEAN_RA	MEAN_RD	MEAN_SRL	MEAN_RF	SI	MEAN_SA
1	MYRMAL	B1C_MYRMAL_1	B1	C	1	18	16	18.5	0.5	0.03125	0.00173611111111111	133.6415062	0.301195518	25.78509746	6.164588944	16.83160654	616.2407112	5.083665585	3539.741833	1117.4616	0.994683333	1524.449534	0.492879816	0.252155763	0.000158898267971117
2	ELATUB	B1C_ELATUB_1	B1	C	1	10	16	16.8	6.8	0.425	0.0425	216.7847259	0.276797586	46.87504662	10.00826388	14.69295647	1433.415808	2.461400671	2380.365686	575.7129143	0.761857143	2211.95898	0.427873506	0.773752094	0.00067191432825845
3	ELATUB	B1C_ELATUB_2	B1	C	1	9.5	16	21	11.5	0.71875	0.0756578947368421	216.7847259	0.276797586	46.87504662	10.00826388	14.69295647	1433.415808	2.461400671	2380.365686	575.7129143	0.761857143	2211.95898	0.427873506	0.773752094	0.00067191432825845
4	OLEDIO	B1C_OLEDIO_1	B1	C	1	6	16	5.7	-0.3	-0.01875	-0.003125	209.931802	0.295800092	64.99579857	10.97051634	11.76342558	726.9939941	2.429544117	3096.44404	901.7698	0.89988	3753.436962	0.490002144	-1.388863921	0.000472515552021234
5	OLEDIO	B1C_OLEDIO_2	B1	C	1	7	16	17.5	10.5	0.65625	0.09375	209.931802	0.295800092	64.99579857	10.97051634	11.76342558	726.9939941	2.429544117	3096.44404	901.7698	0.89988	3753.436962	0.490002144	-1.388863921	0.000472515552021234
6	OLEDIO	B1C_OLEDIO_3	B1	C	1	9	16	16.3	7.3	0.45625	0.0506944444444444	209.931802	0.295800092	64.99579857	10.97051634	11.76342558	726.9939941	2.429544117	3096.44404	901.7698	0.89988	3753.436962	0.490002144	-1.388863921	0.000472515552021234
7	SYZCAR	B1C_SYZCAR_1	B1	C	1	7.5	16	27	19.5	1.21875	0.1625	195.8964661	0.302169018	49.38449312	8.146364487	13.51153323	2041.33856	2.523973251	3121.42638	899.6002	0.92074	5971.389084	0.307046761	-0.919560842	0.00100810470071911
8	SYZCAR	B1C_SYZCAR_2	B1	C	1	9	16	28.5	19.5	1.21875	0.135416666666667	195.8964661	0.302169018	49.38449312	8.146364487	13.51153323	2041.33856	2.523973251	3121.42638	899.6002	0.92074	5971.389084	0.307046761	-0.919560842	0.00100810470071911
9	SYZCAR	B1C_SYZCAR_3	B1	C	1	13.5	16	36	22.5	1.40625	0.104166666666667	195.8964661	0.302169018	49.38449312	8.146364487	13.51153323	2041.33856	2.523973251	3121.42638	899.6002	0.92074	5971.389084	0.307046761	-0.919560842	0.00100810470071911
10	PALELL	B1C_PALELL_1	B1	C	1	16	16	19	3	0.1875	0.01171875	170.804427	0.273321776	85.78046785	14.11285716	13.37975778	203.6624458	2.351542603	2276.418975	646.851625	0.89625	8127.242572	0.415577706	1.322966752	0.000174702598841993
11	PALELL	B1C_PALELL_2	B1	C	1	15	16	17.5	2.5	0.15625	0.0104166666666667	170.804427	0.273321776	85.78046785	14.11285716	13.37975778	203.6624458	2.351542603	2276.418975	646.851625	0.89625	8127.242572	0.415577706	1.322966752	0.000174702598841993
12	PALELL	B1C_PALELL_3	B1	C	1	15.5	16	14.6	-0.9	-0.05625	-0.00362903225806452	170.804427	0.273321776	85.78046785	14.11285716	13.37975778	203.6624458	2.351542603	2276.418975	646.851625	0.89625	8127.242572	0.415577706	1.322966752	0.000174702598841993
13	GARIND	B1C_GARIND_1	B1	C	1	8	16	12.5	4.5	0.28125	0.03515625	181.8993768	0.202884921	62.79102276	10.34186582	12.82383234	545.4932391	2.318034465	4018.5075	1043.97074	0.84668	3594.800403	0.514563766	-0.750471504	0.000342520783917542
14	GARIND	B1C_GARIND_2	B1	C	1	9	16	10.5	1.5	0.09375	0.0104166666666667	181.8993768	0.202884921	62.79102276	10.34186582	12.82383234	545.4932391	2.318034465	4018.5075	1043.97074	0.84668	3594.800403	0.514563766	-0.750471504	0.000342520783917542
15	GARIND	B1C_GARIND_3	B1	C	1	7.5	16	8.9	1.4	0.0875	0.0116666666666667	181.8993768	0.202884921	62.79102276	10.34186582	12.82383234	545.4932391	2.318034465	4018.5075	1043.97074	0.84668	3594.800403	0.514563766	-0.750471504	0.000342520783917542
16	HOLGRA	B1C_HOLGRA_1	B1	C	1	35	16	58.5	23.5	1.46875	0.0419642857142857	197.4953541	0.283209918	36.69679766	8.779858396	19.25673425	572.0662725	5.608423241	3003.986275	747.648225	0.7919	4286.736592	0.267806256	-1.345243599	0.000209930002500429
17	SYZCUM	B1C_SYZCUM_1	B1	C	1	14	16	52.5	38.5	2.40625	0.171875	182.0422956	0.345244972	47.24807657	8.099076283	12.80475421	940.2495575	2.956952712	3933.593233	1038.715283	0.856233333	1406.768404	0.411695774	-0.776573609	0.000444249830876686
18	SYZCUM	B1C_SYZCUM_2	B1	C	1	14	16	40	26	1.625	0.116071428571429	182.0422956	0.345244972	47.24807657	8.099076283	12.80475421	940.2495575	2.956952712	3933.593233	1038.715283	0.856233333	1406.768404	0.411695774	-0.776573609	0.000444249830876686
19	SYZGAR	B1C_SYZGAR_1	B1	C	1	10	16	31	21	1.3125	0.13125	207.0153891	0.323625476	71.46949312	10.21088781	11.08860516	1504.158205	3.85062543	3601.90475	1015.535917	0.904	4665.764306	0.506279904	0.243408478	0.00107501424483639
20	SYZGAR	B1C_SYZGAR_2	B1	C	1	11	16	12.5	1.5	0.09375	0.00852272727272727	207.0153891	0.323625476	71.46949312	10.21088781	11.08860516	1504.158205	3.85062543	3601.90475	1015.535917	0.904	4665.764306	0.506279904	0.243408478	0.00107501424483639
21	SYZGAR	B1C_SYZGAR_3	B1	C	1	15	16	15.6	0.6	0.0375	0.0025	207.0153891	0.323625476	71.46949312	10.21088781	11.08860516	1504.158205	3.85062543	3601.90475	1015.535917	0.904	4665.764306	0.506279904	0.243408478	0.00107501424483639
22	ARTHET	B1C_ARTHET_1	B1	C	1	14	12	32	18	1.5	0.107142857142857	191.0113205	0.307073859	83.92375143	11.38156956	12.00774208	1872.848276	2.006616122	3932.553967	1124.461933	0.92805	961.1945299	0.413822692	0.264095918	0.00157176453181128
23	ARTHET	B1C_ARTHET_2	B1	C	1	16	12	30.2	14.2	1.183333333	0.0739583333125	191.0113205	0.307073859	83.92375143	11.38156956	12.00774208	1872.848276	2.006616122	3932.553967	1124.461933	0.92805	961.1945299	0.413822692	0.264095918	0.00157176453181128
24	ARTHET	B1C_ARTHET_3	B1	C	1	12	12	24	12	1	0.0833333333333333	191.0113205	0.307073859	83.92375143	11.38156956	12.00774208	1872.848276	2.006616122	3932.553967	1124.461933	0.92805	961.1945299	0.413822692	0.264095918	0.00157176453181128
25	PERMAC	B1C_PERMAC_1	B1	C	1	14	16	15	1	0.0625	0.00446428571428571	202.0184535	0.27106396	41.86954388	8.380833882	11.57221167	583.191286	4.72326521	2564.064433	777.0303667	0.9649	4876.858644	0.510582652	0.026067821	0.000244179531396106
26	MYRMAL	B1D_MYRMAL_1	B1	D	1	17.5	16	19	1.5	0.09375	0.00535714285714286	133.6415062	0.301195518	25.78509746	6.164588944	16.83160654	616.2407112	5.083665585	3539.741833	1117.4616	0.994683333	1524.449534	0.492879816	0.252155763	0.000158898267971117
27	ELATUB	B1D_ELATUB_1	B1	D	1	12	16	19.2	7.2	0.45	0.0375	216.7847259	0.276797586	46.87504662	10.00826388	14.69295647	1433.415808	2.461400671	2380.365686	575.7129143	0.761857143	2211.95898	0.427873506	0.773752094	0.00067191432825845
28	ELATUB	B1D_ELATUB_2	B1	D	1	14	16	21.5	7.5	0.46875	0.0334821428571429	216.7847259	0.276797586	46.87504662	10.00826388	14.69295647	1433.415808	2.461400671	2380.365686	575.7129143	0.761857143	2211.95898	0.427873506	0.773752094	0.00067191432825845
29	OLEDIO	B1D_OLEDIO_1	B1	D	1	7	16	13.5	6.5	0.40625	0.0580357142857143	209.931802	0.295800092	64.99579857	10.97051634	11.76342558	726.9939941	2.429544117	3096.44404	901.7698	0.89988	3753.436962	0.490002144	-1.388863921	0.000472515552021234
30	OLEDIO	B1D_OLEDIO_2	B1	D	1	8	16	10.5	2.5	0.15625	0.01953125	209.931802	0.295800092	64.99579857	10.97051634	11.76342558	726.9939941	2.429544117	3096.44404	901.7698	0.89988	3753.436962	0.490002144	-1.388863921	0.000472515552021234
31	OLEDIO	B1D_OLEDIO_3	B1	D	1	6	16	10	4	0.25	0.0416666666666667	209.931802	0.295800092	64.99579857	10.97051634	11.76342558	726.9939941	2.429544117	3096.44404	901.7698	0.89988	3753.436962	0.490002144	-1.388863921	0.000472515552021234
32	SYZCAR	B1D_SYZCAR_1	B1	D	1	12	16	22.5	10.5	0.65625	0.0546875	195.8964661	0.302169018	49.38449312	8.146364487	13.51153323	2041.33856	2.523973251	3121.42638	899.6002	0.92074	5971.389084	0.307046761	-0.919560842	0.00100810470071911
33	SYZCAR	B1D_SYZCAR_2	B1	D	1	7.5	16	20	12.5	0.78125	0.104166666666667	195.8964661	0.302169018	49.38449312	8.146364487	13.51153323	2041.33856	2.523973251	3121.42638	899.6002	0.92074	5971.389084	0.307046761	-0.919560842	0.00100810470071911
34	SYZCAR	B1D_SYZCAR_3	B1	D	1	8	16	16.7	8.7	0.54375	0.06796875	195.8964661	0.302169018	49.38449312	8.146364487	13.51153323	2041.33856	2.523973251	3121.42638	899.6002	0.92074	5971.389084	0.307046761	-0.919560842	0.00100810470071911
35	PALELL	B1D_PALELL_1	B1	D	1	13	16	14	1	0.0625	0.00480769230769231	170.804427	0.273321776	85.78046785	14.11285716	13.37975778	203.6624458	2.351542603	2276.418975	646.851625	0.89625	8127.242572	0.415577706	1.322966752	0.000174702598841993
36	PALELL	B1D_PALELL_2	B1	D	1	11	16	13.5	2.5	0.15625	0.0142045454545455	170.804427	0.273321776	85.78046785	14.11285716	13.37975778	203.6624458	2.351542603	2276.418975	646.851625	0.89625	8127.242572	0.415577706	1.322966752	0.000174702598841993
37	PALELL	B1D_PALELL_3	B1	D	1	16	16	16	0	0	0	170.804427	0.273321776	85.78046785	14.11285716	13.37975778	203.6624458	2.351542603	2276.418975	646.851625	0.89625	8127.242572	0.415577706	1.322966752	0.000174702598841993
38	GARIND	B1D_GARIND_1	B1	D	1	6	16	6.7	0.7	0.04375	0.00729166666666667	181.8993768	0.202884921	62.79102276	10.34186582	12.82383234	545.4932391	2.318034465	4018.5075	1043.97074	0.84668	3594.800403	0.514563766	-0.750471504	0.000342520783917542
39	GARIND	B1D_GARIND_2	B1	D	1	7	16	8	1	0.0625	0.00892857142857143	181.8993768	0.202884921	62.79102276	10.34186582	12.82383234	545.4932391	2.318034465	4018.5075	1043.97074	0.84668	3594.800403	0.514563766	-0.750471504	0.000342520783917542
40	GARIND	B1D_GARIND_3	B1	D	1	7.5	16	8.3	0.8	0.05	0.00666666666666667	181.8993768	0.202884921	62.79102276	10.34186582	12.82383234	545.4932391	2.318034465	4018.5075	1043.97074	0.84668	3594.800403	0.514563766	-0.750471504	0.000342520783917542
41	HOLGRA	B1D_HOLGRA_1	B1	D	1	16	16	21	5	0.3125	0.01953125	197.4953541	0.283209918	36.69679766	8.779858396	19.25673425	572.0662725	5.608423241	3003.986275	747.648225	0.7919	4286.736592	0.267806256	-1.345243599	0.000209930002500429
42	SYZCUM	B1D_SYZCUM_1	B1	D	1	13	16	20	7	0.4375	0.0336538461538462	182.0422956	0.345244972	47.24807657	8.099076283	12.80475421	940.2495575	2.956952712	3933.593233	1038.715283	0.856233333	1406.768404	0.411695774	-0.776573609	0.000444249830876686
43	SYZCUM	B1D_SYZCUM_2	B1	D	1	20	16	36.3	16.3	1.01875	0.0509375	182.0422956	0.345244972	47.24807657	8.099076283	12.80475421	940.2495575	2.956952712	3933.593233	1038.715283	0.856233333	1406.768404	0.411695774	-0.776573609	0.000444249830876686
44	SYZGAR	B1D_SYZGAR_1	B1	D	1	15	8	15	0	0	0	207.0153891	0.323625476	71.46949312	10.21088781	11.08860516	1504.158205	3.85062543	3601.90475	1015.535917	0.904	4665.764306	0.506279904	0.243408478	0.00107501424483639
45	SYZGAR	B1D_SYZGAR_2	B1	D	1	9.5	16	13.7	4.2	0.2625	0.0276315789473684	207.0153891	0.323625476	71.46949312	10.21088781	11.08860516	1504.158205	3.85062543	3601.90475	1015.535917	0.904	4665.764306	0.506279904	0.243408478	0.00107501424483639
46	SYZGAR	B1D_SYZGAR_3	B1	D	1	15	16	14	-1	-0.0625	-0.00416666666666667	207.0153891	0.323625476	71.46949312	10.21088781	11.08860516	1504.158205	3.85062543	3601.90475	1015.535917	0.904	4665.764306	0.506279904	0.243408478	0.00107501424483639
47	ARTHET	B1D_ARTHET_1	B1	D	1	19	12	20	1	0.083333333	0.00438596489473684	191.0113205	0.307073859	83.92375143	11.38156956	12.00774208	1872.848276	2.006616122	3932.553967	1124.461933	0.92805	961.1945299	0.413822692	0.264095918	0.00157176453181128
48	ARTHET	B1D_ARTHET_2	B1	D	1	24	12	26.5	2.5	0.208333333	0.00868055554166667	191.0113205	0.307073859	83.92375143	11.38156956	12.00774208	1872.848276	2.006616122	3932.553967	1124.461933	0.92805	961.1945299	0.413822692	0.264095918	0.00157176453181128
49	ARTHET	B1D_ARTHET_3	B1	D	1	31	12	30	-1	-0.083333333	-0.00268817203225806	191.0113205	0.307073859	83.92375143	11.38156956	12.00774208	1872.848276	2.006616122	3932.553967	1124.461933	0.92805	961.1945299	0.413822692	0.264095918	0.00157176453181128
50	PERMAC	B1D_PERMAC_1	B1	D	1	16	16	16.5	0.5	0.03125	0.001953125	202.0184535	0.27106396	41.86954388	8.380833882	11.57221167	583.191286	4.72326521	2564.064433	777.0303667	0.9649	4876.858644	0.510582652	0.026067821	0.000244179531396106
51	MYRMAL	B2C_MYRMAL_1	B2	C	1	16	16	15.5	-0.5	-0.03125	-0.001953125	133.6415062	0.301195518	25.78509746	6.164588944	16.83160654	616.2407112	5.083665585	3539.741833	1117.4616	0.994683333	1524.449534	0.492879816	0.252155763	0.000158898267971117
52	ELATUB	B2C_ELATUB_1	B2	C	1	13	16	20.5	7.5	0.46875	0.0360576923076923	216.7847259	0.276797586	46.87504662	10.00826388	14.69295647	1433.415808	2.461400671	2380.365686	575.7129143	0.761857143	2211.95898	0.427873506	0.773752094	0.00067191432825845
53	ELATUB	B2C_ELATUB_2	B2	C	1	9.5	16	22.5	13	0.8125	0.0855263157894737	216.7847259	0.276797586	46.87504662	10.00826388	14.69295647	1433.415808	2.461400671	2380.365686	575.7129143	0.761857143	2211.95898	0.427873506	0.773752094	0.00067191432825845
54	OLEDIO	B2C_OLEDIO_1	B2	C	1	8	16	15.7	7.7	0.48125	0.06015625	209.931802	0.295800092	64.99579857	10.97051634	11.76342558	726.9939941	2.429544117	3096.44404	901.7698	0.89988	3753.436962	0.490002144	-1.388863921	0.000472515552021234
55	OLEDIO	B2C_OLEDIO_2	B2	C	1	7.5	16	9.5	2	0.125	0.0166666666666667	209.931802	0.295800092	64.99579857	10.97051634	11.76342558	726.9939941	2.429544117	3096.44404	901.7698	0.89988	3753.436962	0.490002144	-1.388863921	0.000472515552021234
56	OLEDIO	B2C_OLEDIO_3	B2	C	1	8	16	15.5	7.5	0.46875	0.05859375	209.931802	0.295800092	64.99579857	10.97051634	11.76342558	726.9939941	2.429544117	3096.44404	901.7698	0.89988	3753.436962	0.490002144	-1.388863921	0.000472515552021234
57	SYZCAR	B2C_SYZCAR_1	B2	C	1	8	16	18	10	0.625	0.078125	195.8964661	0.302169018	49.38449312	8.146364487	13.51153323	2041.33856	2.523973251	3121.42638	899.6002	0.92074	5971.389084	0.307046761	-0.919560842	0.00100810470071911
58	SYZCAR	B2C_SYZCAR_2	B2	C	1	12	16	28.5	16.5	1.03125	0.0859375	195.8964661	0.302169018	49.38449312	8.146364487	13.51153323	2041.33856	2.523973251	3121.42638	899.6002	0.92074	5971.389084	0.307046761	-0.919560842	0.00100810470071911
59	SYZCAR	B2C_SYZCAR_3	B2	C	1	8	16	22.1	14.1	0.88125	0.11015625	195.8964661	0.302169018	49.38449312	8.146364487	13.51153323	2041.33856	2.523973251	3121.42638	899.6002	0.92074	5971.389084	0.307046761	-0.919560842	0.00100810470071911
60	PALELL	B2C_PALELL_1	B2	C	1	13	16	19.5	6.5	0.40625	0.03125	170.804427	0.273321776	85.78046785	14.11285716	13.37975778	203.6624458	2.351542603	2276.418975	646.851625	0.89625	8127.242572	0.415577706	1.322966752	0.000174702598841993
61	PALELL	B2C_PALELL_2	B2	C	1	15	16	21	6	0.375	0.025	170.804427	0.273321776	85.78046785	14.11285716	13.37975778	203.6624458	2.351542603	2276.418975	646.851625	0.89625	8127.242572	0.415577706	1.322966752	0.000174702598841993
62	PALELL	B2C_PALELL_3	B2	C	1	10	16	16	6	0.375	0.0375	170.804427	0.273321776	85.78046785	14.11285716	13.37975778	203.6624458	2.351542603	2276.418975	646.851625	0.89625	8127.242572	0.415577706	1.322966752	0.000174702598841993
63	GARIND	B2C_GARIND_1	B2	C	1	7	16	8.5	1.5	0.09375	0.0133928571428571	181.8993768	0.202884921	62.79102276	10.34186582	12.82383234	545.4932391	2.318034465	4018.5075	1043.97074	0.84668	3594.800403	0.514563766	-0.750471504	0.000342520783917542
64	GARIND	B2C_GARIND_2	B2	C	1	6	16	7.3	1.3	0.08125	0.0135416666666667	181.8993768	0.202884921	62.79102276	10.34186582	12.82383234	545.4932391	2.318034465	4018.5075	1043.97074	0.84668	3594.800403	0.514563766	-0.750471504	0.000342520783917542
65	GARIND	B2C_GARIND_3	B2	C	1	7	16	11	4	0.25	0.0357142857142857	181.8993768	0.202884921	62.79102276	10.34186582	12.82383234	545.4932391	2.318034465	4018.5075	1043.97074	0.84668	3594.800403	0.514563766	-0.750471504	0.000342520783917542
66	HOLGRA	B2C_HOLGRA_1	B2	C	1	13	16	23	10	0.625	0.0480769230769231	197.4953541	0.283209918	36.69679766	8.779858396	19.25673425	572.0662725	5.608423241	3003.986275	747.648225	0.7919	4286.736592	0.267806256	-1.345243599	0.000209930002500429
67	SYZCUM	B2C_SYZCUM_1	B2	C	1	12	16	17.5	5.5	0.34375	0.0286458333333333	182.0422956	0.345244972	47.24807657	8.099076283	12.80475421	940.2495575	2.956952712	3933.593233	1038.715283	0.856233333	1406.768404	0.411695774	-0.776573609	0.000444249830876686
68	SYZCUM	B2C_SYZCUM_2	B2	C	1	14	16	35	21	1.3125	0.09375	182.0422956	0.345244972	47.24807657	8.099076283	12.80475421	940.2495575	2.956952712	3933.593233	1038.715283	0.856233333	1406.768404	0.411695774	-0.776573609	0.000444249830876686
69	SYZGAR	B2C_SYZGAR_1	B2	C	1	22	16	22	0	0	0	207.0153891	0.323625476	71.46949312	10.21088781	11.08860516	1504.158205	3.85062543	3601.90475	1015.535917	0.904	4665.764306	0.506279904	0.243408478	0.00107501424483639
70	SYZGAR	B2C_SYZGAR_2	B2	C	1	12	16	35	23	1.4375	0.119791666666667	207.0153891	0.323625476	71.46949312	10.21088781	11.08860516	1504.158205	3.85062543	3601.90475	1015.535917	0.904	4665.764306	0.506279904	0.243408478	0.00107501424483639
71	SYZGAR	B2C_SYZGAR_3	B2	C	1	11	16	14	3	0.1875	0.0170454545454545	207.0153891	0.323625476	71.46949312	10.21088781	11.08860516	1504.158205	3.85062543	3601.90475	1015.535917	0.904	4665.764306	0.506279904	0.243408478	0.00107501424483639
72	ARTHET	B2C_ARTHET_1	B2	C	1	21	12	30.5	9.5	0.791666667	0.0376984127142857	191.0113205	0.307073859	83.92375143	11.38156956	12.00774208	1872.848276	2.006616122	3932.553967	1124.461933	0.92805	961.1945299	0.413822692	0.264095918	0.00157176453181128
73	ARTHET	B2C_ARTHET_2	B2	C	1	22	12	24	2	0.166666667	0.00757575759090909	191.0113205	0.307073859	83.92375143	11.38156956	12.00774208	1872.848276	2.006616122	3932.553967	1124.461933	0.92805	961.1945299	0.413822692	0.264095918	0.00157176453181128
74	ARTHET	B2C_ARTHET_3	B2	C	1	23	12	28.5	5.5	0.458333333	0.0199275362173913	191.0113205	0.307073859	83.92375143	11.38156956	12.00774208	1872.848276	2.006616122	3932.553967	1124.461933	0.92805	961.1945299	0.413822692	0.264095918	0.00157176453181128
75	PERMAC	B2C_PERMAC_1	B2	C	1	11	16	14	3	0.1875	0.0170454545454545	202.0184535	0.27106396	41.86954388	8.380833882	11.57221167	583.191286	4.72326521	2564.064433	777.0303667	0.9649	4876.858644	0.510582652	0.026067821	0.000244179531396106
76	MYRMAL	B2D_MYRMAL_1	B2	D	1	5	16	17	12	0.75	0.15	133.6415062	0.301195518	25.78509746	6.164588944	16.83160654	616.2407112	5.083665585	3539.741833	1117.4616	0.994683333	1524.449534	0.492879816	0.252155763	0.000158898267971117
77	ELATUB	B2D_ELATUB_1	B2	D	1	9.5	16	19	9.5	0.59375	0.0625	216.7847259	0.276797586	46.87504662	10.00826388	14.69295647	1433.415808	2.461400671	2380.365686	575.7129143	0.761857143	2211.95898	0.427873506	0.773752094	0.00067191432825845
78	ELATUB	B2D_ELATUB_2	B2	D	1	12	16	16	4	0.25	0.0208333333333333	216.7847259	0.276797586	46.87504662	10.00826388	14.69295647	1433.415808	2.461400671	2380.365686	575.7129143	0.761857143	2211.95898	0.427873506	0.773752094	0.00067191432825845
79	OLEDIO	B2D_OLEDIO_1	B2	D	1	9.5	16	13.3	3.8	0.2375	0.025	209.931802	0.295800092	64.99579857	10.97051634	11.76342558	726.9939941	2.429544117	3096.44404	901.7698	0.89988	3753.436962	0.490002144	-1.388863921	0.000472515552021234
80	OLEDIO	B2D_OLEDIO_2	B2	D	1	6	16	13.5	7.5	0.46875	0.078125	209.931802	0.295800092	64.99579857	10.97051634	11.76342558	726.9939941	2.429544117	3096.44404	901.7698	0.89988	3753.436962	0.490002144	-1.388863921	0.000472515552021234
81	OLEDIO	B2D_OLEDIO_3	B2	D	1	9	16	9	0	0	0	209.931802	0.295800092	64.99579857	10.97051634	11.76342558	726.9939941	2.429544117	3096.44404	901.7698	0.89988	3753.436962	0.490002144	-1.388863921	0.000472515552021234
82	SYZCAR	B2D_SYZCAR_1	B2	D	1	9	16	14	5	0.3125	0.0347222222222222	195.8964661	0.302169018	49.38449312	8.146364487	13.51153323	2041.33856	2.523973251	3121.42638	899.6002	0.92074	5971.389084	0.307046761	-0.919560842	0.00100810470071911
83	SYZCAR	B2D_SYZCAR_2	B2	D	1	10	16	15	5	0.3125	0.03125	195.8964661	0.302169018	49.38449312	8.146364487	13.51153323	2041.33856	2.523973251	3121.42638	899.6002	0.92074	5971.389084	0.307046761	-0.919560842	0.00100810470071911
84	SYZCAR	B2D_SYZCAR_3	B2	D	1	9	16	13.5	4.5	0.28125	0.03125	195.8964661	0.302169018	49.38449312	8.146364487	13.51153323	2041.33856	2.523973251	3121.42638	899.6002	0.92074	5971.389084	0.307046761	-0.919560842	0.00100810470071911
85	PALELL	B2D_PALELL_1	B2	D	1	14	16	15.5	1.5	0.09375	0.00669642857142857	170.804427	0.273321776	85.78046785	14.11285716	13.37975778	203.6624458	2.351542603	2276.418975	646.851625	0.89625	8127.242572	0.415577706	1.322966752	0.000174702598841993
86	PALELL	B2D_PALELL_2	B2	D	1	15	16	17.5	2.5	0.15625	0.0104166666666667	170.804427	0.273321776	85.78046785	14.11285716	13.37975778	203.6624458	2.351542603	2276.418975	646.851625	0.89625	8127.242572	0.415577706	1.322966752	0.000174702598841993
87	PALELL	B2D_PALELL_3	B2	D	1	12.5	16	14	1.5	0.09375	0.0075	170.804427	0.273321776	85.78046785	14.11285716	13.37975778	203.6624458	2.351542603	2276.418975	646.851625	0.89625	8127.242572	0.415577706	1.322966752	0.000174702598841993
88	GARIND	B2D_GARIND_1	B2	D	1	6	16	7	1	0.0625	0.0104166666666667	181.8993768	0.202884921	62.79102276	10.34186582	12.82383234	545.4932391	2.318034465	4018.5075	1043.97074	0.84668	3594.800403	0.514563766	-0.750471504	0.000342520783917542
89	GARIND	B2D_GARIND_2	B2	D	1	7	16	9	2	0.125	0.0178571428571429	181.8993768	0.202884921	62.79102276	10.34186582	12.82383234	545.4932391	2.318034465	4018.5075	1043.97074	0.84668	3594.800403	0.514563766	-0.750471504	0.000342520783917542
90	GARIND	B2D_GARIND_3	B2	D	1	8	16	9	1	0.0625	0.0078125	181.8993768	0.202884921	62.79102276	10.34186582	12.82383234	545.4932391	2.318034465	4018.5075	1043.97074	0.84668	3594.800403	0.514563766	-0.750471504	0.000342520783917542
91	HOLGRA	B2D_HOLGRA_1	B2	D	1	20	16	22	2	0.125	0.00625	197.4953541	0.283209918	36.69679766	8.779858396	19.25673425	572.0662725	5.608423241	3003.986275	747.648225	0.7919	4286.736592	0.267806256	-1.345243599	0.000209930002500429
92	SYZCUM	B2D_SYZCUM_1	B2	D	1	20	16	32	12	0.75	0.0375	182.0422956	0.345244972	47.24807657	8.099076283	12.80475421	940.2495575	2.956952712	3933.593233	1038.715283	0.856233333	1406.768404	0.411695774	-0.776573609	0.000444249830876686
93	SYZCUM	B2D_SYZCUM_2	B2	D	1	10	16	16	6	0.375	0.0375	182.0422956	0.345244972	47.24807657	8.099076283	12.80475421	940.2495575	2.956952712	3933.593233	1038.715283	0.856233333	1406.768404	0.411695774	-0.776573609	0.000444249830876686
94	SYZGAR	B2D_SYZGAR_1	B2	D	1	17	16	18	1	0.0625	0.00367647058823529	207.0153891	0.323625476	71.46949312	10.21088781	11.08860516	1504.158205	3.85062543	3601.90475	1015.535917	0.904	4665.764306	0.506279904	0.243408478	0.00107501424483639
95	SYZGAR	B2D_SYZGAR_2	B2	D	1	10	16	15.5	5.5	0.34375	0.034375	207.0153891	0.323625476	71.46949312	10.21088781	11.08860516	1504.158205	3.85062543	3601.90475	1015.535917	0.904	4665.764306	0.506279904	0.243408478	0.00107501424483639
96	SYZGAR	B2D_SYZGAR_3	B2	D	1	15	16	24.5	9.5	0.59375	0.0395833333333333	207.0153891	0.323625476	71.46949312	10.21088781	11.08860516	1504.158205	3.85062543	3601.90475	1015.535917	0.904	4665.764306	0.506279904	0.243408478	0.00107501424483639
97	ARTHET	B2D_ARTHET_1	B2	D	1	27	12	30	3	0.25	0.00925925925925926	191.0113205	0.307073859	83.92375143	11.38156956	12.00774208	1872.848276	2.006616122	3932.553967	1124.461933	0.92805	961.1945299	0.413822692	0.264095918	0.00157176453181128
98	ARTHET	B2D_ARTHET_2	B2	D	1	18	12	23.5	5.5	0.458333333	0.0254629629444444	191.0113205	0.307073859	83.92375143	11.38156956	12.00774208	1872.848276	2.006616122	3932.553967	1124.461933	0.92805	961.1945299	0.413822692	0.264095918	0.00157176453181128
99	ARTHET	B2D_ARTHET_3	B2	D	1	16	12	22	6	0.5	0.03125	191.0113205	0.307073859	83.92375143	11.38156956	12.00774208	1872.848276	2.006616122	3932.553967	1124.461933	0.92805	961.1945299	0.413822692	0.264095918	0.00157176453181128
100	PERMAC	B2D_PERMAC_1	B2	D	1	10	16	13	3	0.1875	0.01875	202.0184535	0.27106396	41.86954388	8.380833882	11.57221167	583.191286	4.72326521	2564.064433	777.0303667	0.9649	4876.858644	0.510582652	0.026067821	0.000244179531396106
101	MYRMAL	B3C_MYRMAL_1	B3	C	1	18	16	22	4	0.25	0.0138888888888889	133.6415062	0.301195518	25.78509746	6.164588944	16.83160654	616.2407112	5.083665585	3539.741833	1117.4616	0.994683333	1524.449534	0.492879816	0.252155763	0.000158898267971117
102	ELATUB	B3C_ELATUB_1	B3	C	1	11	16	22.5	11.5	0.71875	0.0653409090909091	216.7847259	0.276797586	46.87504662	10.00826388	14.69295647	1433.415808	2.461400671	2380.365686	575.7129143	0.761857143	2211.95898	0.427873506	0.773752094	0.00067191432825845
103	ELATUB	B3C_ELATUB_2	B3	C	1	11	16	18.5	7.5	0.46875	0.0426136363636364	216.7847259	0.276797586	46.87504662	10.00826388	14.69295647	1433.415808	2.461400671	2380.365686	575.7129143	0.761857143	2211.95898	0.427873506	0.773752094	0.00067191432825845
104	OLEDIO	B3C_OLEDIO_1	B3	C	1	6	16	9.8	3.8	0.2375	0.0395833333333333	209.931802	0.295800092	64.99579857	10.97051634	11.76342558	726.9939941	2.429544117	3096.44404	901.7698	0.89988	3753.436962	0.490002144	-1.388863921	0.000472515552021234
105	OLEDIO	B3C_OLEDIO_2	B3	C	1	8	16	9.5	1.5	0.09375	0.01171875	209.931802	0.295800092	64.99579857	10.97051634	11.76342558	726.9939941	2.429544117	3096.44404	901.7698	0.89988	3753.436962	0.490002144	-1.388863921	0.000472515552021234
106	OLEDIO	B3C_OLEDIO_3	B3	C	1	7	16	10.4	3.4	0.2125	0.0303571428571429	209.931802	0.295800092	64.99579857	10.97051634	11.76342558	726.9939941	2.429544117	3096.44404	901.7698	0.89988	3753.436962	0.490002144	-1.388863921	0.000472515552021234
107	SYZCAR	B3C_SYZCAR_1	B3	C	1	9	16	13.5	4.5	0.28125	0.03125	195.8964661	0.302169018	49.38449312	8.146364487	13.51153323	2041.33856	2.523973251	3121.42638	899.6002	0.92074	5971.389084	0.307046761	-0.919560842	0.00100810470071911
108	SYZCAR	B3C_SYZCAR_2	B3	C	1	9	16	20	11	0.6875	0.0763888888888889	195.8964661	0.302169018	49.38449312	8.146364487	13.51153323	2041.33856	2.523973251	3121.42638	899.6002	0.92074	5971.389084	0.307046761	-0.919560842	0.00100810470071911
109	SYZCAR	B3C_SYZCAR_3	B3	C	1	12	16	23.5	11.5	0.71875	0.0598958333333333	195.8964661	0.302169018	49.38449312	8.146364487	13.51153323	2041.33856	2.523973251	3121.42638	899.6002	0.92074	5971.389084	0.307046761	-0.919560842	0.00100810470071911
110	PALELL	B3C_PALELL_1	B3	C	1	15	16	17	2	0.125	0.00833333333333333	170.804427	0.273321776	85.78046785	14.11285716	13.37975778	203.6624458	2.351542603	2276.418975	646.851625	0.89625	8127.242572	0.415577706	1.322966752	0.000174702598841993
111	PALELL	B3C_PALELL_2	B3	C	1	10	16	14	4	0.25	0.025	170.804427	0.273321776	85.78046785	14.11285716	13.37975778	203.6624458	2.351542603	2276.418975	646.851625	0.89625	8127.242572	0.415577706	1.322966752	0.000174702598841993
112	PALELL	B3C_PALELL_3	B3	C	1	14	16	17.5	3.5	0.21875	0.015625	170.804427	0.273321776	85.78046785	14.11285716	13.37975778	203.6624458	2.351542603	2276.418975	646.851625	0.89625	8127.242572	0.415577706	1.322966752	0.000174702598841993
113	GARIND	B3C_GARIND_1	B3	C	1	5	16	7.5	2.5	0.15625	0.03125	181.8993768	0.202884921	62.79102276	10.34186582	12.82383234	545.4932391	2.318034465	4018.5075	1043.97074	0.84668	3594.800403	0.514563766	-0.750471504	0.000342520783917542
114	GARIND	B3C_GARIND_2	B3	C	1	6	16	6	0	0	0	181.8993768	0.202884921	62.79102276	10.34186582	12.82383234	545.4932391	2.318034465	4018.5075	1043.97074	0.84668	3594.800403	0.514563766	-0.750471504	0.000342520783917542
115	GARIND	B3C_GARIND_3	B3	C	1	10	16	11.5	1.5	0.09375	0.009375	181.8993768	0.202884921	62.79102276	10.34186582	12.82383234	545.4932391	2.318034465	4018.5075	1043.97074	0.84668	3594.800403	0.514563766	-0.750471504	0.000342520783917542
116	HOLGRA	B3C_HOLGRA_1	B3	C	1	18	16	33.5	15.5	0.96875	0.0538194444444444	197.4953541	0.283209918	36.69679766	8.779858396	19.25673425	572.0662725	5.608423241	3003.986275	747.648225	0.7919	4286.736592	0.267806256	-1.345243599	0.000209930002500429
117	SYZCUM	B3C_SYZCUM_1	B3	C	1	12.5	16	36.5	24	1.5	0.12	182.0422956	0.345244972	47.24807657	8.099076283	12.80475421	940.2495575	2.956952712	3933.593233	1038.715283	0.856233333	1406.768404	0.411695774	-0.776573609	0.000444249830876686
118	SYZCUM	B3C_SYZCUM_2	B3	C	1	16.5	16	37.5	21	1.3125	0.0795454545454545	182.0422956	0.345244972	47.24807657	8.099076283	12.80475421	940.2495575	2.956952712	3933.593233	1038.715283	0.856233333	1406.768404	0.411695774	-0.776573609	0.000444249830876686
119	SYZGAR	B3C_SYZGAR_1	B3	C	1	14	16	14	0	0	0	207.0153891	0.323625476	71.46949312	10.21088781	11.08860516	1504.158205	3.85062543	3601.90475	1015.535917	0.904	4665.764306	0.506279904	0.243408478	0.00107501424483639
120	SYZGAR	B3C_SYZGAR_2	B3	C	1	18	16	19.5	1.5	0.09375	0.00520833333333333	207.0153891	0.323625476	71.46949312	10.21088781	11.08860516	1504.158205	3.85062543	3601.90475	1015.535917	0.904	4665.764306	0.506279904	0.243408478	0.00107501424483639
121	SYZGAR	B3C_SYZGAR_3	B3	C	1	14	16	16	2	0.125	0.00892857142857143	207.0153891	0.323625476	71.46949312	10.21088781	11.08860516	1504.158205	3.85062543	3601.90475	1015.535917	0.904	4665.764306	0.506279904	0.243408478	0.00107501424483639
122	ARTHET	B3C_ARTHET_1	B3	C	1	19	12	28	9	0.75	0.0394736842105263	191.0113205	0.307073859	83.92375143	11.38156956	12.00774208	1872.848276	2.006616122	3932.553967	1124.461933	0.92805	961.1945299	0.413822692	0.264095918	0.00157176453181128
123	ARTHET	B3C_ARTHET_2	B3	C	1	28	12	32.5	4.5	0.375	0.0133928571428571	191.0113205	0.307073859	83.92375143	11.38156956	12.00774208	1872.848276	2.006616122	3932.553967	1124.461933	0.92805	961.1945299	0.413822692	0.264095918	0.00157176453181128
124	ARTHET	B3C_ARTHET_3	B3	C	1	24	12	36	12	1	0.0416666666666667	191.0113205	0.307073859	83.92375143	11.38156956	12.00774208	1872.848276	2.006616122	3932.553967	1124.461933	0.92805	961.1945299	0.413822692	0.264095918	0.00157176453181128
125	PERMAC	B3C_PERMAC_1	B3	C	1	12	16	11.5	-0.5	-0.03125	-0.00260416666666667	202.0184535	0.27106396	41.86954388	8.380833882	11.57221167	583.191286	4.72326521	2564.064433	777.0303667	0.9649	4876.858644	0.510582652	0.026067821	0.000244179531396106
126	MYRMAL	B3D_MYRMAL_1	B3	D	1	17	10	16.5	-0.5	-0.05	-0.00294117647058824	133.6415062	0.301195518	25.78509746	6.164588944	16.83160654	616.2407112	5.083665585	3539.741833	1117.4616	0.994683333	1524.449534	0.492879816	0.252155763	0.000158898267971117
127	ELATUB	B3D_ELATUB_1	B3	D	1	8	12	13.5	5.5	0.458333333	0.057291666625	216.7847259	0.276797586	46.87504662	10.00826388	14.69295647	1433.415808	2.461400671	2380.365686	575.7129143	0.761857143	2211.95898	0.427873506	0.773752094	0.00067191432825845
128	ELATUB	B3D_ELATUB_2	B3	D	1	10	12	15.5	5.5	0.458333333	0.0458333333	216.7847259	0.276797586	46.87504662	10.00826388	14.69295647	1433.415808	2.461400671	2380.365686	575.7129143	0.761857143	2211.95898	0.427873506	0.773752094	0.00067191432825845
129	OLEDIO	B3D_OLEDIO_1	B3	D	1	6.5	16	10	3.5	0.21875	0.0336538461538462	209.931802	0.295800092	64.99579857	10.97051634	11.76342558	726.9939941	2.429544117	3096.44404	901.7698	0.89988	3753.436962	0.490002144	-1.388863921	0.000472515552021234
130	OLEDIO	B3D_OLEDIO_2	B3	D	1	8	16	9.5	1.5	0.09375	0.01171875	209.931802	0.295800092	64.99579857	10.97051634	11.76342558	726.9939941	2.429544117	3096.44404	901.7698	0.89988	3753.436962	0.490002144	-1.388863921	0.000472515552021234
131	OLEDIO	B3D_OLEDIO_3	B3	D	1	5	16	10	5	0.3125	0.0625	209.931802	0.295800092	64.99579857	10.97051634	11.76342558	726.9939941	2.429544117	3096.44404	901.7698	0.89988	3753.436962	0.490002144	-1.388863921	0.000472515552021234
132	SYZCAR	B3D_SYZCAR_1	B3	D	1	8.5	16	16	7.5	0.46875	0.0551470588235294	195.8964661	0.302169018	49.38449312	8.146364487	13.51153323	2041.33856	2.523973251	3121.42638	899.6002	0.92074	5971.389084	0.307046761	-0.919560842	0.00100810470071911
133	SYZCAR	B3D_SYZCAR_2	B3	D	1	11	16	21	10	0.625	0.0568181818181818	195.8964661	0.302169018	49.38449312	8.146364487	13.51153323	2041.33856	2.523973251	3121.42638	899.6002	0.92074	5971.389084	0.307046761	-0.919560842	0.00100810470071911
134	SYZCAR	B3D_SYZCAR_3	B3	D	1	9	16	17.5	8.5	0.53125	0.0590277777777778	195.8964661	0.302169018	49.38449312	8.146364487	13.51153323	2041.33856	2.523973251	3121.42638	899.6002	0.92074	5971.389084	0.307046761	-0.919560842	0.00100810470071911
135	PALELL	B3D_PALELL_1	B3	D	1	11	16	16	5	0.3125	0.0284090909090909	170.804427	0.273321776	85.78046785	14.11285716	13.37975778	203.6624458	2.351542603	2276.418975	646.851625	0.89625	8127.242572	0.415577706	1.322966752	0.000174702598841993
136	PALELL	B3D_PALELL_2	B3	D	1	14	16	16	2	0.125	0.00892857142857143	170.804427	0.273321776	85.78046785	14.11285716	13.37975778	203.6624458	2.351542603	2276.418975	646.851625	0.89625	8127.242572	0.415577706	1.322966752	0.000174702598841993
137	PALELL	B3D_PALELL_3	B3	D	1	13.5	16	15.5	2	0.125	0.00925925925925926	170.804427	0.273321776	85.78046785	14.11285716	13.37975778	203.6624458	2.351542603	2276.418975	646.851625	0.89625	8127.242572	0.415577706	1.322966752	0.000174702598841993
138	GARIND	B3D_GARIND_1	B3	D	1	7	16	8	1	0.0625	0.00892857142857143	181.8993768	0.202884921	62.79102276	10.34186582	12.82383234	545.4932391	2.318034465	4018.5075	1043.97074	0.84668	3594.800403	0.514563766	-0.750471504	0.000342520783917542
139	GARIND	B3D_GARIND_2	B3	D	1	7	16	7	0	0	0	181.8993768	0.202884921	62.79102276	10.34186582	12.82383234	545.4932391	2.318034465	4018.5075	1043.97074	0.84668	3594.800403	0.514563766	-0.750471504	0.000342520783917542
140	GARIND	B3D_GARIND_3	B3	D	1	8	16	8.5	0.5	0.03125	0.00390625	181.8993768	0.202884921	62.79102276	10.34186582	12.82383234	545.4932391	2.318034465	4018.5075	1043.97074	0.84668	3594.800403	0.514563766	-0.750471504	0.000342520783917542
141	HOLGRA	B3D_HOLGRA_1	B3	D	1	18	16	28.5	10.5	0.65625	0.0364583333333333	197.4953541	0.283209918	36.69679766	8.779858396	19.25673425	572.0662725	5.608423241	3003.986275	747.648225	0.7919	4286.736592	0.267806256	-1.345243599	0.000209930002500429
142	SYZCUM	B3D_SYZCUM_1	B3	D	1	13	16	19	6	0.375	0.0288461538461538	182.0422956	0.345244972	47.24807657	8.099076283	12.80475421	940.2495575	2.956952712	3933.593233	1038.715283	0.856233333	1406.768404	0.411695774	-0.776573609	0.000444249830876686
143	SYZCUM	B3D_SYZCUM_2	B3	D	1	12	16	19	7	0.4375	0.0364583333333333	182.0422956	0.345244972	47.24807657	8.099076283	12.80475421	940.2495575	2.956952712	3933.593233	1038.715283	0.856233333	1406.768404	0.411695774	-0.776573609	0.000444249830876686
144	SYZGAR	B3D_SYZGAR_1	B3	D	1	11.5	16	16	4.5	0.28125	0.0244565217391304	207.0153891	0.323625476	71.46949312	10.21088781	11.08860516	1504.158205	3.85062543	3601.90475	1015.535917	0.904	4665.764306	0.506279904	0.243408478	0.00107501424483639
145	SYZGAR	B3D_SYZGAR_2	B3	D	1	15	16	20.5	5.5	0.34375	0.0229166666666667	207.0153891	0.323625476	71.46949312	10.21088781	11.08860516	1504.158205	3.85062543	3601.90475	1015.535917	0.904	4665.764306	0.506279904	0.243408478	0.00107501424483639
146	SYZGAR	B3D_SYZGAR_3	B3	D	1	14	16	23	9	0.5625	0.0401785714285714	207.0153891	0.323625476	71.46949312	10.21088781	11.08860516	1504.158205	3.85062543	3601.90475	1015.535917	0.904	4665.764306	0.506279904	0.243408478	0.00107501424483639
147	ARTHET	B3D_ARTHET_1	B3	D	1	19	12	22.5	3.5	0.291666667	0.0153508772105263	191.0113205	0.307073859	83.92375143	11.38156956	12.00774208	1872.848276	2.006616122	3932.553967	1124.461933	0.92805	961.1945299	0.413822692	0.264095918	0.00157176453181128
148	ARTHET	B3D_ARTHET_2	B3	D	1	17	12	20	3	0.25	0.0147058823529412	191.0113205	0.307073859	83.92375143	11.38156956	12.00774208	1872.848276	2.006616122	3932.553967	1124.461933	0.92805	961.1945299	0.413822692	0.264095918	0.00157176453181128
149	ARTHET	B3D_ARTHET_3	B3	D	1	11	12	16	5	0.416666667	0.0378787879090909	191.0113205	0.307073859	83.92375143	11.38156956	12.00774208	1872.848276	2.006616122	3932.553967	1124.461933	0.92805	961.1945299	0.413822692	0.264095918	0.00157176453181128
150	PERMAC	B3D_PERMAC_1	B3	D	1	8	12	11.5	3.5	0.291666667	0.036458333375	202.0184535	0.27106396	41.86954388	8.380833882	11.57221167	583.191286	4.72326521	2564.064433	777.0303667	0.9649	4876.858644	0.510582652	0.026067821	0.000244179531396106
151	MYRMAL	B4C_MYRMAL_1	B4	C	1	18	16	25.8	7.8	0.4875	0.0270833333333333	133.6415062	0.301195518	25.78509746	6.164588944	16.83160654	616.2407112	5.083665585	3539.741833	1117.4616	0.994683333	1524.449534	0.492879816	0.252155763	0.000158898267971117
152	ELATUB	B4C_ELATUB_1	B4	C	1	10	16	16.5	6.5	0.40625	0.040625	216.7847259	0.276797586	46.87504662	10.00826388	14.69295647	1433.415808	2.461400671	2380.365686	575.7129143	0.761857143	2211.95898	0.427873506	0.773752094	0.00067191432825845
153	ELATUB	B4C_ELATUB_2	B4	C	1	9.5	16	29	19.5	1.21875	0.128289473684211	216.7847259	0.276797586	46.87504662	10.00826388	14.69295647	1433.415808	2.461400671	2380.365686	575.7129143	0.761857143	2211.95898	0.427873506	0.773752094	0.00067191432825845
154	OLEDIO	B4C_OLEDIO_1	B4	C	1	7	16	9.5	2.5	0.15625	0.0223214285714286	209.931802	0.295800092	64.99579857	10.97051634	11.76342558	726.9939941	2.429544117	3096.44404	901.7698	0.89988	3753.436962	0.490002144	-1.388863921	0.000472515552021234
155	OLEDIO	B4C_OLEDIO_2	B4	C	1	6	16	8	2	0.125	0.0208333333333333	209.931802	0.295800092	64.99579857	10.97051634	11.76342558	726.9939941	2.429544117	3096.44404	901.7698	0.89988	3753.436962	0.490002144	-1.388863921	0.000472515552021234
156	OLEDIO	B4C_OLEDIO_3	B4	C	1	5.5	16	11	5.5	0.34375	0.0625	209.931802	0.295800092	64.99579857	10.97051634	11.76342558	726.9939941	2.429544117	3096.44404	901.7698	0.89988	3753.436962	0.490002144	-1.388863921	0.000472515552021234
157	SYZCAR	B4C_SYZCAR_1	B4	C	1	9.5	16	33	23.5	1.46875	0.154605263157895	195.8964661	0.302169018	49.38449312	8.146364487	13.51153323	2041.33856	2.523973251	3121.42638	899.6002	0.92074	5971.389084	0.307046761	-0.919560842	0.00100810470071911
158	SYZCAR	B4C_SYZCAR_2	B4	C	1	10	16	35	25	1.5625	0.15625	195.8964661	0.302169018	49.38449312	8.146364487	13.51153323	2041.33856	2.523973251	3121.42638	899.6002	0.92074	5971.389084	0.307046761	-0.919560842	0.00100810470071911
159	SYZCAR	B4C_SYZCAR_3	B4	C	1	7	16	35	28	1.75	0.25	195.8964661	0.302169018	49.38449312	8.146364487	13.51153323	2041.33856	2.523973251	3121.42638	899.6002	0.92074	5971.389084	0.307046761	-0.919560842	0.00100810470071911
160	PALELL	B4C_PALELL_1	B4	C	1	13	16	15.5	2.5	0.15625	0.0120192307692308	170.804427	0.273321776	85.78046785	14.11285716	13.37975778	203.6624458	2.351542603	2276.418975	646.851625	0.89625	8127.242572	0.415577706	1.322966752	0.000174702598841993
161	PALELL	B4C_PALELL_2	B4	C	1	14	16	19.5	5.5	0.34375	0.0245535714285714	170.804427	0.273321776	85.78046785	14.11285716	13.37975778	203.6624458	2.351542603	2276.418975	646.851625	0.89625	8127.242572	0.415577706	1.322966752	0.000174702598841993
162	PALELL	B4C_PALELL_3	B4	C	1	11.5	16	15.2	3.7	0.23125	0.0201086956521739	170.804427	0.273321776	85.78046785	14.11285716	13.37975778	203.6624458	2.351542603	2276.418975	646.851625	0.89625	8127.242572	0.415577706	1.322966752	0.000174702598841993
163	GARIND	B4C_GARIND_1	B4	C	1	8	16	10.5	2.5	0.15625	0.01953125	181.8993768	0.202884921	62.79102276	10.34186582	12.82383234	545.4932391	2.318034465	4018.5075	1043.97074	0.84668	3594.800403	0.514563766	-0.750471504	0.000342520783917542
164	GARIND	B4C_GARIND_2	B4	C	1	6	16	8.5	2.5	0.15625	0.0260416666666667	181.8993768	0.202884921	62.79102276	10.34186582	12.82383234	545.4932391	2.318034465	4018.5075	1043.97074	0.84668	3594.800403	0.514563766	-0.750471504	0.000342520783917542
165	GARIND	B4C_GARIND_3	B4	C	1	6	16	9.5	3.5	0.21875	0.0364583333333333	181.8993768	0.202884921	62.79102276	10.34186582	12.82383234	545.4932391	2.318034465	4018.5075	1043.97074	0.84668	3594.800403	0.514563766	-0.750471504	0.000342520783917542
166	HOLGRA	B4C_HOLGRA_1	B4	C	1	17	16	46	29	1.8125	0.106617647058824	197.4953541	0.283209918	36.69679766	8.779858396	19.25673425	572.0662725	5.608423241	3003.986275	747.648225	0.7919	4286.736592	0.267806256	-1.345243599	0.000209930002500429
167	SYZCUM	B4C_SYZCUM_1	B4	C	1	12.5	16	40	27.5	1.71875	0.1375	182.0422956	0.345244972	47.24807657	8.099076283	12.80475421	940.2495575	2.956952712	3933.593233	1038.715283	0.856233333	1406.768404	0.411695774	-0.776573609	0.000444249830876686
168	SYZCUM	B4C_SYZCUM_2	B4	C	1	14	16	34	20	1.25	0.0892857142857143	182.0422956	0.345244972	47.24807657	8.099076283	12.80475421	940.2495575	2.956952712	3933.593233	1038.715283	0.856233333	1406.768404	0.411695774	-0.776573609	0.000444249830876686
169	SYZGAR	B4C_SYZGAR_1	B4	C	1	14	16	15.5	1.5	0.09375	0.00669642857142857	207.0153891	0.323625476	71.46949312	10.21088781	11.08860516	1504.158205	3.85062543	3601.90475	1015.535917	0.904	4665.764306	0.506279904	0.243408478	0.00107501424483639
170	SYZGAR	B4C_SYZGAR_2	B4	C	1	18	16	24.5	6.5	0.40625	0.0225694444444444	207.0153891	0.323625476	71.46949312	10.21088781	11.08860516	1504.158205	3.85062543	3601.90475	1015.535917	0.904	4665.764306	0.506279904	0.243408478	0.00107501424483639
171	SYZGAR	B4C_SYZGAR_3	B4	C	1	15	16	16	1	0.0625	0.00416666666666667	207.0153891	0.323625476	71.46949312	10.21088781	11.08860516	1504.158205	3.85062543	3601.90475	1015.535917	0.904	4665.764306	0.506279904	0.243408478	0.00107501424483639
172	ARTHET	B4C_ARTHET_1	B4	C	1	14.5	12	25	10.5	0.875	0.0603448275862069	191.0113205	0.307073859	83.92375143	11.38156956	12.00774208	1872.848276	2.006616122	3932.553967	1124.461933	0.92805	961.1945299	0.413822692	0.264095918	0.00157176453181128
173	ARTHET	B4C_ARTHET_2	B4	C	1	21	12	3	-18	-1.5	-0.0714285714285714	191.0113205	0.307073859	83.92375143	11.38156956	12.00774208	1872.848276	2.006616122	3932.553967	1124.461933	0.92805	961.1945299	0.413822692	0.264095918	0.00157176453181128
174	ARTHET	B4C_ARTHET_3	B4	C	1	23	12	38	15	1.25	0.0543478260869565	191.0113205	0.307073859	83.92375143	11.38156956	12.00774208	1872.848276	2.006616122	3932.553967	1124.461933	0.92805	961.1945299	0.413822692	0.264095918	0.00157176453181128
175	PERMAC	B4C_PERMAC_1	B4	C	1	10	16	14.5	4.5	0.28125	0.028125	202.0184535	0.27106396	41.86954388	8.380833882	11.57221167	583.191286	4.72326521	2564.064433	777.0303667	0.9649	4876.858644	0.510582652	0.026067821	0.000244179531396106
176	MYRMAL	B4D_MYRMAL_1	B4	D	1	13	16	15.5	2.5	0.15625	0.0120192307692308	133.6415062	0.301195518	25.78509746	6.164588944	16.83160654	616.2407112	5.083665585	3539.741833	1117.4616	0.994683333	1524.449534	0.492879816	0.252155763	0.000158898267971117
177	ELATUB	B4D_ELATUB_1	B4	D	1	12	16	19	7	0.4375	0.0364583333333333	216.7847259	0.276797586	46.87504662	10.00826388	14.69295647	1433.415808	2.461400671	2380.365686	575.7129143	0.761857143	2211.95898	0.427873506	0.773752094	0.00067191432825845
178	ELATUB	B4D_ELATUB_2	B4	D	1	11	16	22	11	0.6875	0.0625	216.7847259	0.276797586	46.87504662	10.00826388	14.69295647	1433.415808	2.461400671	2380.365686	575.7129143	0.761857143	2211.95898	0.427873506	0.773752094	0.00067191432825845
179	OLEDIO	B4D_OLEDIO_1	B4	D	1	5	16	6.5	1.5	0.09375	0.01875	209.931802	0.295800092	64.99579857	10.97051634	11.76342558	726.9939941	2.429544117	3096.44404	901.7698	0.89988	3753.436962	0.490002144	-1.388863921	0.000472515552021234
180	OLEDIO	B4D_OLEDIO_2	B4	D	1	7	16	7	0	0	0	209.931802	0.295800092	64.99579857	10.97051634	11.76342558	726.9939941	2.429544117	3096.44404	901.7698	0.89988	3753.436962	0.490002144	-1.388863921	0.000472515552021234
181	OLEDIO	B4D_OLEDIO_3	B4	D	1	6.5	16	14.5	8	0.5	0.0769230769230769	209.931802	0.295800092	64.99579857	10.97051634	11.76342558	726.9939941	2.429544117	3096.44404	901.7698	0.89988	3753.436962	0.490002144	-1.388863921	0.000472515552021234
182	SYZCAR	B4D_SYZCAR_1	B4	D	1	8.5	16	17	8.5	0.53125	0.0625	195.8964661	0.302169018	49.38449312	8.146364487	13.51153323	2041.33856	2.523973251	3121.42638	899.6002	0.92074	5971.389084	0.307046761	-0.919560842	0.00100810470071911
183	SYZCAR	B4D_SYZCAR_2	B4	D	1	7	16	13	6	0.375	0.0535714285714286	195.8964661	0.302169018	49.38449312	8.146364487	13.51153323	2041.33856	2.523973251	3121.42638	899.6002	0.92074	5971.389084	0.307046761	-0.919560842	0.00100810470071911
184	SYZCAR	B4D_SYZCAR_3	B4	D	1	10.5	16	14.5	4	0.25	0.0238095238095238	195.8964661	0.302169018	49.38449312	8.146364487	13.51153323	2041.33856	2.523973251	3121.42638	899.6002	0.92074	5971.389084	0.307046761	-0.919560842	0.00100810470071911
185	PALELL	B4D_PALELL_1	B4	D	1	12	16	15	3	0.1875	0.015625	170.804427	0.273321776	85.78046785	14.11285716	13.37975778	203.6624458	2.351542603	2276.418975	646.851625	0.89625	8127.242572	0.415577706	1.322966752	0.000174702598841993
186	PALELL	B4D_PALELL_2	B4	D	1	12	16	13	1	0.0625	0.00520833333333333	170.804427	0.273321776	85.78046785	14.11285716	13.37975778	203.6624458	2.351542603	2276.418975	646.851625	0.89625	8127.242572	0.415577706	1.322966752	0.000174702598841993
187	PALELL	B4D_PALELL_3	B4	D	1	8	16	10.5	2.5	0.15625	0.01953125	170.804427	0.273321776	85.78046785	14.11285716	13.37975778	203.6624458	2.351542603	2276.418975	646.851625	0.89625	8127.242572	0.415577706	1.322966752	0.000174702598841993
188	GARIND	B4D_GARIND_1	B4	D	1	7	16	8.7	1.7	0.10625	0.0151785714285714	181.8993768	0.202884921	62.79102276	10.34186582	12.82383234	545.4932391	2.318034465	4018.5075	1043.97074	0.84668	3594.800403	0.514563766	-0.750471504	0.000342520783917542
189	GARIND	B4D_GARIND_2	B4	D	1	7	16	8.2	1.2	0.075	0.0107142857142857	181.8993768	0.202884921	62.79102276	10.34186582	12.82383234	545.4932391	2.318034465	4018.5075	1043.97074	0.84668	3594.800403	0.514563766	-0.750471504	0.000342520783917542
190	GARIND	B4D_GARIND_3	B4	D	1	8	16	8.5	0.5	0.03125	0.00390625	181.8993768	0.202884921	62.79102276	10.34186582	12.82383234	545.4932391	2.318034465	4018.5075	1043.97074	0.84668	3594.800403	0.514563766	-0.750471504	0.000342520783917542
191	HOLGRA	B4D_HOLGRA_1	B4	D	1	18	16	26.5	8.5	0.53125	0.0295138888888889	197.4953541	0.283209918	36.69679766	8.779858396	19.25673425	572.0662725	5.608423241	3003.986275	747.648225	0.7919	4286.736592	0.267806256	-1.345243599	0.000209930002500429
192	SYZCUM	B4D_SYZCUM_1	B4	D	1	11	16	21.5	10.5	0.65625	0.0596590909090909	182.0422956	0.345244972	47.24807657	8.099076283	12.80475421	940.2495575	2.956952712	3933.593233	1038.715283	0.856233333	1406.768404	0.411695774	-0.776573609	0.000444249830876686
193	SYZCUM	B4D_SYZCUM_2	B4	D	1	13	16	24.5	11.5	0.71875	0.0552884615384615	182.0422956	0.345244972	47.24807657	8.099076283	12.80475421	940.2495575	2.956952712	3933.593233	1038.715283	0.856233333	1406.768404	0.411695774	-0.776573609	0.000444249830876686
194	SYZGAR	B4D_SYZGAR_1	B4	D	1	16	16	25	9	0.5625	0.03515625	207.0153891	0.323625476	71.46949312	10.21088781	11.08860516	1504.158205	3.85062543	3601.90475	1015.535917	0.904	4665.764306	0.506279904	0.243408478	0.00107501424483639
195	SYZGAR	B4D_SYZGAR_2	B4	D	1	17	16	27	10	0.625	0.0367647058823529	207.0153891	0.323625476	71.46949312	10.21088781	11.08860516	1504.158205	3.85062543	3601.90475	1015.535917	0.904	4665.764306	0.506279904	0.243408478	0.00107501424483639
196	SYZGAR	B4D_SYZGAR_3	B4	D	1	13	16	14.5	1.5	0.09375	0.00721153846153846	207.0153891	0.323625476	71.46949312	10.21088781	11.08860516	1504.158205	3.85062543	3601.90475	1015.535917	0.904	4665.764306	0.506279904	0.243408478	0.00107501424483639
197	ARTHET	B4D_ARTHET_1	B4	D	1	15	12	28	13	1.083333333	0.0722222222	191.0113205	0.307073859	83.92375143	11.38156956	12.00774208	1872.848276	2.006616122	3932.553967	1124.461933	0.92805	961.1945299	0.413822692	0.264095918	0.00157176453181128
198	ARTHET	B4D_ARTHET_2	B4	D	1	16	12	19	3	0.25	0.015625	191.0113205	0.307073859	83.92375143	11.38156956	12.00774208	1872.848276	2.006616122	3932.553967	1124.461933	0.92805	961.1945299	0.413822692	0.264095918	0.00157176453181128
199	ARTHET	B4D_ARTHET_3	B4	D	1	15	12	18	3	0.25	0.0166666666666667	191.0113205	0.307073859	83.92375143	11.38156956	12.00774208	1872.848276	2.006616122	3932.553967	1124.461933	0.92805	961.1945299	0.413822692	0.264095918	0.00157176453181128
200	PERMAC	B4D_PERMAC_1	B4	D	1	8.5	16	9	0.5	0.03125	0.00367647058823529	202.0184535	0.27106396	41.86954388	8.380833882	11.57221167	583.191286	4.72326521	2564.064433	777.0303667	0.9649	4876.858644	0.510582652	0.026067821	0.000244179531396106
201	MYRMAL	B5C_MYRMAL_1	B5	C	1	16	16	18	2	0.125	0.0078125	133.6415062	0.301195518	25.78509746	6.164588944	16.83160654	616.2407112	5.083665585	3539.741833	1117.4616	0.994683333	1524.449534	0.492879816	0.252155763	0.000158898267971117
202	ELATUB	B5C_ELATUB_1	B5	C	1	10.5	16	24.5	14	0.875	0.0833333333333333	216.7847259	0.276797586	46.87504662	10.00826388	14.69295647	1433.415808	2.461400671	2380.365686	575.7129143	0.761857143	2211.95898	0.427873506	0.773752094	0.00067191432825845
203	ELATUB	B5C_ELATUB_2	B5	C	1	12	16	20	8	0.5	0.0416666666666667	216.7847259	0.276797586	46.87504662	10.00826388	14.69295647	1433.415808	2.461400671	2380.365686	575.7129143	0.761857143	2211.95898	0.427873506	0.773752094	0.00067191432825845
204	OLEDIO	B5C_OLEDIO_1	B5	C	1	7	16	7.7	0.7	0.04375	0.00625	209.931802	0.295800092	64.99579857	10.97051634	11.76342558	726.9939941	2.429544117	3096.44404	901.7698	0.89988	3753.436962	0.490002144	-1.388863921	0.000472515552021234
205	OLEDIO	B5C_OLEDIO_2	B5	C	1	6	16	8	2	0.125	0.0208333333333333	209.931802	0.295800092	64.99579857	10.97051634	11.76342558	726.9939941	2.429544117	3096.44404	901.7698	0.89988	3753.436962	0.490002144	-1.388863921	0.000472515552021234
206	OLEDIO	B5C_OLEDIO_3	B5	C	1	6	16	8	2	0.125	0.0208333333333333	209.931802	0.295800092	64.99579857	10.97051634	11.76342558	726.9939941	2.429544117	3096.44404	901.7698	0.89988	3753.436962	0.490002144	-1.388863921	0.000472515552021234
207	SYZCAR	B5C_SYZCAR_1	B5	C	1	9.5	16	18.5	9	0.5625	0.0592105263157895	195.8964661	0.302169018	49.38449312	8.146364487	13.51153323	2041.33856	2.523973251	3121.42638	899.6002	0.92074	5971.389084	0.307046761	-0.919560842	0.00100810470071911
208	SYZCAR	B5C_SYZCAR_2	B5	C	1	9.5	16	15.5	6	0.375	0.0394736842105263	195.8964661	0.302169018	49.38449312	8.146364487	13.51153323	2041.33856	2.523973251	3121.42638	899.6002	0.92074	5971.389084	0.307046761	-0.919560842	0.00100810470071911
209	SYZCAR	B5C_SYZCAR_3	B5	C	1	8.5	16	26.5	18	1.125	0.132352941176471	195.8964661	0.302169018	49.38449312	8.146364487	13.51153323	2041.33856	2.523973251	3121.42638	899.6002	0.92074	5971.389084	0.307046761	-0.919560842	0.00100810470071911
210	PALELL	B5C_PALELL_1	B5	C	1	11	16	15	4	0.25	0.0227272727272727	170.804427	0.273321776	85.78046785	14.11285716	13.37975778	203.6624458	2.351542603	2276.418975	646.851625	0.89625	8127.242572	0.415577706	1.322966752	0.000174702598841993
211	PALELL	B5C_PALELL_2	B5	C	1	15.5	16	19	3.5	0.21875	0.0141129032258065	170.804427	0.273321776	85.78046785	14.11285716	13.37975778	203.6624458	2.351542603	2276.418975	646.851625	0.89625	8127.242572	0.415577706	1.322966752	0.000174702598841993
212	PALELL	B5C_PALELL_3	B5	C	1	12	16	13	1	0.0625	0.00520833333333333	170.804427	0.273321776	85.78046785	14.11285716	13.37975778	203.6624458	2.351542603	2276.418975	646.851625	0.89625	8127.242572	0.415577706	1.322966752	0.000174702598841993
213	GARIND	B5C_GARIND_1	B5	C	1	8	16	11.5	3.5	0.21875	0.02734375	181.8993768	0.202884921	62.79102276	10.34186582	12.82383234	545.4932391	2.318034465	4018.5075	1043.97074	0.84668	3594.800403	0.514563766	-0.750471504	0.000342520783917542
214	GARIND	B5C_GARIND_2	B5	C	1	8	16	11	3	0.1875	0.0234375	181.8993768	0.202884921	62.79102276	10.34186582	12.82383234	545.4932391	2.318034465	4018.5075	1043.97074	0.84668	3594.800403	0.514563766	-0.750471504	0.000342520783917542
215	GARIND	B5C_GARIND_3	B5	C	1	7	16	9	2	0.125	0.0178571428571429	181.8993768	0.202884921	62.79102276	10.34186582	12.82383234	545.4932391	2.318034465	4018.5075	1043.97074	0.84668	3594.800403	0.514563766	-0.750471504	0.000342520783917542
216	HOLGRA	B5C_HOLGRA_1	B5	C	1	20	16	75	55	3.4375	0.171875	197.4953541	0.283209918	36.69679766	8.779858396	19.25673425	572.0662725	5.608423241	3003.986275	747.648225	0.7919	4286.736592	0.267806256	-1.345243599	0.000209930002500429
217	SYZCUM	B5C_SYZCUM_1	B5	C	1	12	16	24	12	0.75	0.0625	182.0422956	0.345244972	47.24807657	8.099076283	12.80475421	940.2495575	2.956952712	3933.593233	1038.715283	0.856233333	1406.768404	0.411695774	-0.776573609	0.000444249830876686
218	SYZCUM	B5C_SYZCUM_2	B5	C	1	9.5	16	30	20.5	1.28125	0.134868421052632	182.0422956	0.345244972	47.24807657	8.099076283	12.80475421	940.2495575	2.956952712	3933.593233	1038.715283	0.856233333	1406.768404	0.411695774	-0.776573609	0.000444249830876686
219	SYZGAR	B5C_SYZGAR_1	B5	C	1	15	16	20	5	0.3125	0.0208333333333333	207.0153891	0.323625476	71.46949312	10.21088781	11.08860516	1504.158205	3.85062543	3601.90475	1015.535917	0.904	4665.764306	0.506279904	0.243408478	0.00107501424483639
220	SYZGAR	B5C_SYZGAR_2	B5	C	1	15	16	16	1	0.0625	0.00416666666666667	207.0153891	0.323625476	71.46949312	10.21088781	11.08860516	1504.158205	3.85062543	3601.90475	1015.535917	0.904	4665.764306	0.506279904	0.243408478	0.00107501424483639
221	SYZGAR	B5C_SYZGAR_3	B5	C	1	12	16	20.5	8.5	0.53125	0.0442708333333333	207.0153891	0.323625476	71.46949312	10.21088781	11.08860516	1504.158205	3.85062543	3601.90475	1015.535917	0.904	4665.764306	0.506279904	0.243408478	0.00107501424483639
222	ARTHET	B5C_ARTHET_1	B5	C	1	18	12	23	5	0.416666667	0.0231481481666667	191.0113205	0.307073859	83.92375143	11.38156956	12.00774208	1872.848276	2.006616122	3932.553967	1124.461933	0.92805	961.1945299	0.413822692	0.264095918	0.00157176453181128
223	ARTHET	B5C_ARTHET_2	B5	C	1	17	12	25	8	0.666666667	0.0392156862941176	191.0113205	0.307073859	83.92375143	11.38156956	12.00774208	1872.848276	2.006616122	3932.553967	1124.461933	0.92805	961.1945299	0.413822692	0.264095918	0.00157176453181128
224	ARTHET	B5C_ARTHET_3	B5	C	1	9	12	18	9	0.75	0.0833333333333333	191.0113205	0.307073859	83.92375143	11.38156956	12.00774208	1872.848276	2.006616122	3932.553967	1124.461933	0.92805	961.1945299	0.413822692	0.264095918	0.00157176453181128
225	PERMAC	B5C_PERMAC_1	B5	C	1	5	16	13.5	8.5	0.53125	0.10625	202.0184535	0.27106396	41.86954388	8.380833882	11.57221167	583.191286	4.72326521	2564.064433	777.0303667	0.9649	4876.858644	0.510582652	0.026067821	0.000244179531396106
226	MYRMAL	B5D_MYRMAL_1	B5	D	1	19	16	19.5	0.5	0.03125	0.00164473684210526	133.6415062	0.301195518	25.78509746	6.164588944	16.83160654	616.2407112	5.083665585	3539.741833	1117.4616	0.994683333	1524.449534	0.492879816	0.252155763	0.000158898267971117
227	ELATUB	B5D_ELATUB_1	B5	D	1	9	16	16.3	7.3	0.45625	0.0506944444444444	216.7847259	0.276797586	46.87504662	10.00826388	14.69295647	1433.415808	2.461400671	2380.365686	575.7129143	0.761857143	2211.95898	0.427873506	0.773752094	0.00067191432825845
228	ELATUB	B5D_ELATUB_2	B5	D	1	10	11	19	9	0.818181818	0.0818181818	216.7847259	0.276797586	46.87504662	10.00826388	14.69295647	1433.415808	2.461400671	2380.365686	575.7129143	0.761857143	2211.95898	0.427873506	0.773752094	0.00067191432825845
229	OLEDIO	B5D_OLEDIO_1	B5	D	1	5	16	6	1	0.0625	0.0125	209.931802	0.295800092	64.99579857	10.97051634	11.76342558	726.9939941	2.429544117	3096.44404	901.7698	0.89988	3753.436962	0.490002144	-1.388863921	0.000472515552021234
230	OLEDIO	B5D_OLEDIO_2	B5	D	1	7	16	7.6	0.6	0.0375	0.00535714285714286	209.931802	0.295800092	64.99579857	10.97051634	11.76342558	726.9939941	2.429544117	3096.44404	901.7698	0.89988	3753.436962	0.490002144	-1.388863921	0.000472515552021234
231	OLEDIO	B5D_OLEDIO_3	B5	D	1	6	16	6.2	0.2	0.0125	0.00208333333333333	209.931802	0.295800092	64.99579857	10.97051634	11.76342558	726.9939941	2.429544117	3096.44404	901.7698	0.89988	3753.436962	0.490002144	-1.388863921	0.000472515552021234
232	SYZCAR	B5D_SYZCAR_1	B5	D	1	13	16	15	2	0.125	0.00961538461538462	195.8964661	0.302169018	49.38449312	8.146364487	13.51153323	2041.33856	2.523973251	3121.42638	899.6002	0.92074	5971.389084	0.307046761	-0.919560842	0.00100810470071911
233	SYZCAR	B5D_SYZCAR_2	B5	D	1	8	16	11	3	0.1875	0.0234375	195.8964661	0.302169018	49.38449312	8.146364487	13.51153323	2041.33856	2.523973251	3121.42638	899.6002	0.92074	5971.389084	0.307046761	-0.919560842	0.00100810470071911
234	SYZCAR	B5D_SYZCAR_3	B5	D	1	10	16	14.7	4.7	0.29375	0.029375	195.8964661	0.302169018	49.38449312	8.146364487	13.51153323	2041.33856	2.523973251	3121.42638	899.6002	0.92074	5971.389084	0.307046761	-0.919560842	0.00100810470071911
235	PALELL	B5D_PALELL_1	B5	D	1	10	16	13	3	0.1875	0.01875	170.804427	0.273321776	85.78046785	14.11285716	13.37975778	203.6624458	2.351542603	2276.418975	646.851625	0.89625	8127.242572	0.415577706	1.322966752	0.000174702598841993
236	PALELL	B5D_PALELL_2	B5	D	1	14	16	15.5	1.5	0.09375	0.00669642857142857	170.804427	0.273321776	85.78046785	14.11285716	13.37975778	203.6624458	2.351542603	2276.418975	646.851625	0.89625	8127.242572	0.415577706	1.322966752	0.000174702598841993
237	PALELL	B5D_PALELL_3	B5	D	1	10	16	10	0	0	0	170.804427	0.273321776	85.78046785	14.11285716	13.37975778	203.6624458	2.351542603	2276.418975	646.851625	0.89625	8127.242572	0.415577706	1.322966752	0.000174702598841993
238	GARIND	B5D_GARIND_1	B5	D	1	8	16	8.5	0.5	0.03125	0.00390625	181.8993768	0.202884921	62.79102276	10.34186582	12.82383234	545.4932391	2.318034465	4018.5075	1043.97074	0.84668	3594.800403	0.514563766	-0.750471504	0.000342520783917542
239	GARIND	B5D_GARIND_2	B5	D	1	7.5	16	8.5	1	0.0625	0.00833333333333333	181.8993768	0.202884921	62.79102276	10.34186582	12.82383234	545.4932391	2.318034465	4018.5075	1043.97074	0.84668	3594.800403	0.514563766	-0.750471504	0.000342520783917542
240	GARIND	B5D_GARIND_3	B5	D	1	7.5	16	7	-0.5	-0.03125	-0.00416666666666667	181.8993768	0.202884921	62.79102276	10.34186582	12.82383234	545.4932391	2.318034465	4018.5075	1043.97074	0.84668	3594.800403	0.514563766	-0.750471504	0.000342520783917542
241	HOLGRA	B5D_HOLGRA_1	B5	D	1	17	16	25	8	0.5	0.0294117647058824	197.4953541	0.283209918	36.69679766	8.779858396	19.25673425	572.0662725	5.608423241	3003.986275	747.648225	0.7919	4286.736592	0.267806256	-1.345243599	0.000209930002500429
242	SYZCUM	B5D_SYZCUM_1	B5	D	1	9.5	16	22.3	12.8	0.8	0.0842105263157895	182.0422956	0.345244972	47.24807657	8.099076283	12.80475421	940.2495575	2.956952712	3933.593233	1038.715283	0.856233333	1406.768404	0.411695774	-0.776573609	0.000444249830876686
243	SYZCUM	B5D_SYZCUM_2	B5	D	1	13	16	22.5	9.5	0.59375	0.0456730769230769	182.0422956	0.345244972	47.24807657	8.099076283	12.80475421	940.2495575	2.956952712	3933.593233	1038.715283	0.856233333	1406.768404	0.411695774	-0.776573609	0.000444249830876686
244	SYZGAR	B5D_SYZGAR_1	B5	D	1	18	16	31	13	0.8125	0.0451388888888889	207.0153891	0.323625476	71.46949312	10.21088781	11.08860516	1504.158205	3.85062543	3601.90475	1015.535917	0.904	4665.764306	0.506279904	0.243408478	0.00107501424483639
245	SYZGAR	B5D_SYZGAR_2	B5	D	1	15	16	23.5	8.5	0.53125	0.0354166666666667	207.0153891	0.323625476	71.46949312	10.21088781	11.08860516	1504.158205	3.85062543	3601.90475	1015.535917	0.904	4665.764306	0.506279904	0.243408478	0.00107501424483639
246	SYZGAR	B5D_SYZGAR_3	B5	D	1	13	16	17	4	0.25	0.0192307692307692	207.0153891	0.323625476	71.46949312	10.21088781	11.08860516	1504.158205	3.85062543	3601.90475	1015.535917	0.904	4665.764306	0.506279904	0.243408478	0.00107501424483639
247	ARTHET	B5D_ARTHET_1	B5	D	1	17	12	20.5	3.5	0.291666667	0.0171568627647059	191.0113205	0.307073859	83.92375143	11.38156956	12.00774208	1872.848276	2.006616122	3932.553967	1124.461933	0.92805	961.1945299	0.413822692	0.264095918	0.00157176453181128
248	ARTHET	B5D_ARTHET_2	B5	D	1	11	12	15	4	0.333333333	0.0303030302727273	191.0113205	0.307073859	83.92375143	11.38156956	12.00774208	1872.848276	2.006616122	3932.553967	1124.461933	0.92805	961.1945299	0.413822692	0.264095918	0.00157176453181128
249	ARTHET	B5D_ARTHET_3	B5	D	1	9	12	16.5	7.5	0.625	0.0694444444444444	191.0113205	0.307073859	83.92375143	11.38156956	12.00774208	1872.848276	2.006616122	3932.553967	1124.461933	0.92805	961.1945299	0.413822692	0.264095918	0.00157176453181128
250	PERMAC	B5D_PERMAC_1	B5	D	1	8	16	8.5	0.5	0.03125	0.00390625	202.0184535	0.27106396	41.86954388	8.380833882	11.57221167	583.191286	4.72326521	2564.064433	777.0303667	0.9649	4876.858644	0.510582652	0.026067821	0.000244179531396106
251	ELATUB	B1C_ELATUB_3	B1	C	1	9.5	16	17.5	8	0.5	0.0526315789473684	216.7847259	0.276797586	46.87504662	10.00826388	14.69295647	1433.415808	2.461400671	2380.365686	575.7129143	0.761857143	2211.95898	0.427873506	0.773752094	0.00067191432825845
252	ELATUB	B1D_ELATUB_3	B1	D	1	9	10	21.5	12.5	1.25	0.138888888888889	216.7847259	0.276797586	46.87504662	10.00826388	14.69295647	1433.415808	2.461400671	2380.365686	575.7129143	0.761857143	2211.95898	0.427873506	0.773752094	0.00067191432825845
253	ELATUB	B2C_ELATUB_3	B2	C	1	9	16	19	10	0.625	0.0694444444444444	216.7847259	0.276797586	46.87504662	10.00826388	14.69295647	1433.415808	2.461400671	2380.365686	575.7129143	0.761857143	2211.95898	0.427873506	0.773752094	0.00067191432825845
254	ELATUB	B2D_ELATUB_3	B2	D	1	8	10	10	2	0.2	0.025	216.7847259	0.276797586	46.87504662	10.00826388	14.69295647	1433.415808	2.461400671	2380.365686	575.7129143	0.761857143	2211.95898	0.427873506	0.773752094	0.00067191432825845
255	ELATUB	B3C_ELATUB_3	B3	C	1	10.5	16	19.7	9.2	0.575	0.0547619047619048	216.7847259	0.276797586	46.87504662	10.00826388	14.69295647	1433.415808	2.461400671	2380.365686	575.7129143	0.761857143	2211.95898	0.427873506	0.773752094	0.00067191432825845
256	ELATUB	B3D_ELATUB_3	B3	D	1	12.5	16	16.5	4	0.25	0.02	216.7847259	0.276797586	46.87504662	10.00826388	14.69295647	1433.415808	2.461400671	2380.365686	575.7129143	0.761857143	2211.95898	0.427873506	0.773752094	0.00067191432825845
257	ELATUB	B4C_ELATUB_3	B4	C	1	13	16	23	10	0.625	0.0480769230769231	216.7847259	0.276797586	46.87504662	10.00826388	14.69295647	1433.415808	2.461400671	2380.365686	575.7129143	0.761857143	2211.95898	0.427873506	0.773752094	0.00067191432825845
258	ELATUB	B4D_ELATUB_3	B4	D	1	8.5	4	8.5	0	0	0	216.7847259	0.276797586	46.87504662	10.00826388	14.69295647	1433.415808	2.461400671	2380.365686	575.7129143	0.761857143	2211.95898	0.427873506	0.773752094	0.00067191432825845
259	ELATUB	B5C_ELATUB_3	B5	C	1	10.5	16	18.2	7.7	0.48125	0.0458333333333333	216.7847259	0.276797586	46.87504662	10.00826388	14.69295647	1433.415808	2.461400671	2380.365686	575.7129143	0.761857143	2211.95898	0.427873506	0.773752094	0.00067191432825845
260	ELATUB	B5D_ELATUB_3	B5	D	1	10.5	11	15.5	5	0.454545455	0.0432900433333333	216.7847259	0.276797586	46.87504662	10.00826388	14.69295647	1433.415808	2.461400671	2380.365686	575.7129143	0.761857143	2211.95898	0.427873506	0.773752094	0.00067191432825845
261	ELASER	B1C_ELASER_1	B1	C	1	10	16	17.5	7.5	0.46875	0.046875	155.5291005	0.28410372	47.730002	9.68830159	14.26323196	1157.537172	4.146649175	2962.493633	784.7249	0.852366667	4836.46427	0.40226297	-0.139620046	0.000552492515346344
262	ELASER	B1C_ELASER_2	B1	C	1	10	16	17	7	0.4375	0.04375	155.5291005	0.28410372	47.730002	9.68830159	14.26323196	1157.537172	4.146649175	2962.493633	784.7249	0.852366667	4836.46427	0.40226297	-0.139620046	0.000552492515346344
263	ACTMAL	B1C_ACTMAL_1	B1	C	1	11.5	16	11.5	0	0	0	216	0.41	26.94018924	7.747420767	7.148523677	643.8434417	3.874689385	2871.571925	728.97985	0.826775	69705.48623	0.440561239	0.211764222	0.000173452641603309
264	ACTMAL	B1C_ACTMAL_2	B1	C	1	11.5	16	13	1.5	0.09375	0.00815217391304348	216	0.41	26.94018924	7.747420767	7.148523677	643.8434417	3.874689385	2871.571925	728.97985	0.826775	69705.48623	0.440561239	0.211764222	0.000173452641603309
265	ACTMAL	B1C_ACTMAL_3	B1	C	1	11	16	11.5	0.5	0.03125	0.00284090909090909	216	0.41	26.94018924	7.747420767	7.148523677	643.8434417	3.874689385	2871.571925	728.97985	0.826775	69705.48623	0.440561239	0.211764222	0.000173452641603309
266	ELASER	B1D_ELASER_1	B1	D	1	13	16	19	6	0.375	0.0288461538461538	155.5291005	0.28410372	47.730002	9.68830159	14.26323196	1157.537172	4.146649175	2962.493633	784.7249	0.852366667	4836.46427	0.40226297	-0.139620046	0.000552492515346344
267	ELASER	B1D_ELASER_2	B1	D	1	11	16	18.5	7.5	0.46875	0.0426136363636364	155.5291005	0.28410372	47.730002	9.68830159	14.26323196	1157.537172	4.146649175	2962.493633	784.7249	0.852366667	4836.46427	0.40226297	-0.139620046	0.000552492515346344
268	ACTMAL	B1D_ACTMAL_1	B1	D	1	11	16	12	1	0.0625	0.00568181818181818	216	0.41	26.94018924	7.747420767	7.148523677	643.8434417	3.874689385	2871.571925	728.97985	0.826775	69705.48623	0.440561239	0.211764222	0.000173452641603309
269	ACTMAL	B1D_ACTMAL_2	B1	D	1	11.5	16	12.5	1	0.0625	0.00543478260869565	216	0.41	26.94018924	7.747420767	7.148523677	643.8434417	3.874689385	2871.571925	728.97985	0.826775	69705.48623	0.440561239	0.211764222	0.000173452641603309
270	ACTMAL	B1D_ACTMAL_3	B1	D	1	11.8	16	12	0.2	0.0125	0.00105932203389831	216	0.41	26.94018924	7.747420767	7.148523677	643.8434417	3.874689385	2871.571925	728.97985	0.826775	69705.48623	0.440561239	0.211764222	0.000173452641603309
271	ELASER	B2C_ELASER_1	B2	C	1	10	16	18	8	0.5	0.05	155.5291005	0.28410372	47.730002	9.68830159	14.26323196	1157.537172	4.146649175	2962.493633	784.7249	0.852366667	4836.46427	0.40226297	-0.139620046	0.000552492515346344
272	ELASER	B2C_ELASER_2	B2	C	1	10	16	15.5	5.5	0.34375	0.034375	155.5291005	0.28410372	47.730002	9.68830159	14.26323196	1157.537172	4.146649175	2962.493633	784.7249	0.852366667	4836.46427	0.40226297	-0.139620046	0.000552492515346344
273	ACTMAL	B2C_ACTMAL_1	B2	C	1	12	16	12.5	0.5	0.03125	0.00260416666666667	216	0.41	26.94018924	7.747420767	7.148523677	643.8434417	3.874689385	2871.571925	728.97985	0.826775	69705.48623	0.440561239	0.211764222	0.000173452641603309
274	ACTMAL	B2C_ACTMAL_2	B2	C	1	13	16	15	2	0.125	0.00961538461538462	216	0.41	26.94018924	7.747420767	7.148523677	643.8434417	3.874689385	2871.571925	728.97985	0.826775	69705.48623	0.440561239	0.211764222	0.000173452641603309
275	ACTMAL	B2C_ACTMAL_3	B2	C	1	11.5	16	13.5	2	0.125	0.0108695652173913	216	0.41	26.94018924	7.747420767	7.148523677	643.8434417	3.874689385	2871.571925	728.97985	0.826775	69705.48623	0.440561239	0.211764222	0.000173452641603309
276	ELASER	B2D_ELASER_1	B2	D	1	13	16	17	4	0.25	0.0192307692307692	155.5291005	0.28410372	47.730002	9.68830159	14.26323196	1157.537172	4.146649175	2962.493633	784.7249	0.852366667	4836.46427	0.40226297	-0.139620046	0.000552492515346344
277	ELASER	B2D_ELASER_2	B2	D	1	15	16	18.5	3.5	0.21875	0.0145833333333333	155.5291005	0.28410372	47.730002	9.68830159	14.26323196	1157.537172	4.146649175	2962.493633	784.7249	0.852366667	4836.46427	0.40226297	-0.139620046	0.000552492515346344
278	ACTMAL	B2D_ACTMAL_1	B2	D	1	11	16	12.5	1.5	0.09375	0.00852272727272727	216	0.41	26.94018924	7.747420767	7.148523677	643.8434417	3.874689385	2871.571925	728.97985	0.826775	69705.48623	0.440561239	0.211764222	0.000173452641603309
279	ACTMAL	B2D_ACTMAL_2	B2	D	1	11	16	12	1	0.0625	0.00568181818181818	216	0.41	26.94018924	7.747420767	7.148523677	643.8434417	3.874689385	2871.571925	728.97985	0.826775	69705.48623	0.440561239	0.211764222	0.000173452641603309
280	ACTMAL	B2D_ACTMAL_3	B2	D	1	11.5	16	12.5	1	0.0625	0.00543478260869565	216	0.41	26.94018924	7.747420767	7.148523677	643.8434417	3.874689385	2871.571925	728.97985	0.826775	69705.48623	0.440561239	0.211764222	0.000173452641603309
281	ELASER	B3C_ELASER_1	B3	C	1	12.5	16	19.5	7	0.4375	0.035	155.5291005	0.28410372	47.730002	9.68830159	14.26323196	1157.537172	4.146649175	2962.493633	784.7249	0.852366667	4836.46427	0.40226297	-0.139620046	0.000552492515346344
282	ELASER	B3C_ELASER_2	B3	C	1	9.5	16	18	8.5	0.53125	0.0559210526315789	155.5291005	0.28410372	47.730002	9.68830159	14.26323196	1157.537172	4.146649175	2962.493633	784.7249	0.852366667	4836.46427	0.40226297	-0.139620046	0.000552492515346344
283	ACTMAL	B3C_ACTMAL_1	B3	C	1	11	16	14	3	0.1875	0.0170454545454545	216	0.41	26.94018924	7.747420767	7.148523677	643.8434417	3.874689385	2871.571925	728.97985	0.826775	69705.48623	0.440561239	0.211764222	0.000173452641603309
284	ACTMAL	B3C_ACTMAL_2	B3	C	1	9	16	12	3	0.1875	0.0208333333333333	216	0.41	26.94018924	7.747420767	7.148523677	643.8434417	3.874689385	2871.571925	728.97985	0.826775	69705.48623	0.440561239	0.211764222	0.000173452641603309
285	ACTMAL	B3C_ACTMAL_3	B3	C	1	11	16	14	3	0.1875	0.0170454545454545	216	0.41	26.94018924	7.747420767	7.148523677	643.8434417	3.874689385	2871.571925	728.97985	0.826775	69705.48623	0.440561239	0.211764222	0.000173452641603309
286	ELASER	B3D_ELASER_1	B3	D	1	13	16	20	7	0.4375	0.0336538461538462	155.5291005	0.28410372	47.730002	9.68830159	14.26323196	1157.537172	4.146649175	2962.493633	784.7249	0.852366667	4836.46427	0.40226297	-0.139620046	0.000552492515346344
287	ELASER	B3D_ELASER_2	B3	D	1	14.5	16	19	4.5	0.28125	0.0193965517241379	155.5291005	0.28410372	47.730002	9.68830159	14.26323196	1157.537172	4.146649175	2962.493633	784.7249	0.852366667	4836.46427	0.40226297	-0.139620046	0.000552492515346344
288	ACTMAL	B3D_ACTMAL_1	B3	D	1	12.5	16	13	0.5	0.03125	0.0025	216	0.41	26.94018924	7.747420767	7.148523677	643.8434417	3.874689385	2871.571925	728.97985	0.826775	69705.48623	0.440561239	0.211764222	0.000173452641603309
289	ACTMAL	B3D_ACTMAL_2	B3	D	1	12	16	12.5	0.5	0.03125	0.00260416666666667	216	0.41	26.94018924	7.747420767	7.148523677	643.8434417	3.874689385	2871.571925	728.97985	0.826775	69705.48623	0.440561239	0.211764222	0.000173452641603309
290	ACTMAL	B3D_ACTMAL_3	B3	D	1	11	16	15.5	4.5	0.28125	0.0255681818181818	216	0.41	26.94018924	7.747420767	7.148523677	643.8434417	3.874689385	2871.571925	728.97985	0.826775	69705.48623	0.440561239	0.211764222	0.000173452641603309
291	ELASER	B4C_ELASER_1	B4	C	1	14	16	20	6	0.375	0.0267857142857143	155.5291005	0.28410372	47.730002	9.68830159	14.26323196	1157.537172	4.146649175	2962.493633	784.7249	0.852366667	4836.46427	0.40226297	-0.139620046	0.000552492515346344
292	ELASER	B4C_ELASER_2	B4	C	1	16	16	17	1	0.0625	0.00390625	155.5291005	0.28410372	47.730002	9.68830159	14.26323196	1157.537172	4.146649175	2962.493633	784.7249	0.852366667	4836.46427	0.40226297	-0.139620046	0.000552492515346344
293	ACTMAL	B4C_ACTMAL_1	B4	C	1	10.5	16	12.5	2	0.125	0.0119047619047619	216	0.41	26.94018924	7.747420767	7.148523677	643.8434417	3.874689385	2871.571925	728.97985	0.826775	69705.48623	0.440561239	0.211764222	0.000173452641603309
294	ACTMAL	B4C_ACTMAL_2	B4	C	1	10.5	16	13	2.5	0.15625	0.0148809523809524	216	0.41	26.94018924	7.747420767	7.148523677	643.8434417	3.874689385	2871.571925	728.97985	0.826775	69705.48623	0.440561239	0.211764222	0.000173452641603309
295	ACTMAL	B4C_ACTMAL_3	B4	C	1	9.5	16	12.5	3	0.1875	0.0197368421052632	216	0.41	26.94018924	7.747420767	7.148523677	643.8434417	3.874689385	2871.571925	728.97985	0.826775	69705.48623	0.440561239	0.211764222	0.000173452641603309
296	ELASER	B4D_ELASER_1	B4	D	1	13	16	15.5	2.5	0.15625	0.0120192307692308	155.5291005	0.28410372	47.730002	9.68830159	14.26323196	1157.537172	4.146649175	2962.493633	784.7249	0.852366667	4836.46427	0.40226297	-0.139620046	0.000552492515346344
297	ELASER	B4D_ELASER_2	B4	D	1	15.5	16	20	4.5	0.28125	0.0181451612903226	155.5291005	0.28410372	47.730002	9.68830159	14.26323196	1157.537172	4.146649175	2962.493633	784.7249	0.852366667	4836.46427	0.40226297	-0.139620046	0.000552492515346344
298	ACTMAL	B4D_ACTMAL_1	B4	D	1	10	16	11.7	1.7	0.10625	0.010625	216	0.41	26.94018924	7.747420767	7.148523677	643.8434417	3.874689385	2871.571925	728.97985	0.826775	69705.48623	0.440561239	0.211764222	0.000173452641603309
299	ACTMAL	B4D_ACTMAL_2	B4	D	1	11.5	16	13.5	2	0.125	0.0108695652173913	216	0.41	26.94018924	7.747420767	7.148523677	643.8434417	3.874689385	2871.571925	728.97985	0.826775	69705.48623	0.440561239	0.211764222	0.000173452641603309
300	ACTMAL	B4D_ACTMAL_3	B4	D	1	13.5	16	14.5	1	0.0625	0.00462962962962963	216	0.41	26.94018924	7.747420767	7.148523677	643.8434417	3.874689385	2871.571925	728.97985	0.826775	69705.48623	0.440561239	0.211764222	0.000173452641603309
301	ELASER	B5C_ELASER_1	B5	C	1	15	16	21.2	6.2	0.3875	0.0258333333333333	155.5291005	0.28410372	47.730002	9.68830159	14.26323196	1157.537172	4.146649175	2962.493633	784.7249	0.852366667	4836.46427	0.40226297	-0.139620046	0.000552492515346344
302	ELASER	B5C_ELASER_2	B5	C	1	10	16	10.5	0.5	0.03125	0.003125	155.5291005	0.28410372	47.730002	9.68830159	14.26323196	1157.537172	4.146649175	2962.493633	784.7249	0.852366667	4836.46427	0.40226297	-0.139620046	0.000552492515346344
303	ACTMAL	B5C_ACTMAL_1	B5	C	1	13	16	12	-1	-0.0625	-0.00480769230769231	216	0.41	26.94018924	7.747420767	7.148523677	643.8434417	3.874689385	2871.571925	728.97985	0.826775	69705.48623	0.440561239	0.211764222	0.000173452641603309
304	ACTMAL	B5C_ACTMAL_2	B5	C	1	12	16	11.8	-0.2	-0.0125	-0.00104166666666667	216	0.41	26.94018924	7.747420767	7.148523677	643.8434417	3.874689385	2871.571925	728.97985	0.826775	69705.48623	0.440561239	0.211764222	0.000173452641603309
305	ACTMAL	B5C_ACTMAL_3	B5	C	1	11.5	16	12.5	1	0.0625	0.00543478260869565	216	0.41	26.94018924	7.747420767	7.148523677	643.8434417	3.874689385	2871.571925	728.97985	0.826775	69705.48623	0.440561239	0.211764222	0.000173452641603309
306	ELASER	B5D_ELASER_1	B5	D	1	14	16	20	6	0.375	0.0267857142857143	155.5291005	0.28410372	47.730002	9.68830159	14.26323196	1157.537172	4.146649175	2962.493633	784.7249	0.852366667	4836.46427	0.40226297	-0.139620046	0.000552492515346344
307	ELASER	B5D_ELASER_2	B5	D	1	14	16	18	4	0.25	0.0178571428571429	155.5291005	0.28410372	47.730002	9.68830159	14.26323196	1157.537172	4.146649175	2962.493633	784.7249	0.852366667	4836.46427	0.40226297	-0.139620046	0.000552492515346344
308	ACTMAL	B5D_ACTMAL_1	B5	D	1	12	16	12	0	0	0	216	0.41	26.94018924	7.747420767	7.148523677	643.8434417	3.874689385	2871.571925	728.97985	0.826775	69705.48623	0.440561239	0.211764222	0.000173452641603309
309	ACTMAL	B5D_ACTMAL_2	B5	D	1	10	16	11	1	0.0625	0.00625	216	0.41	26.94018924	7.747420767	7.148523677	643.8434417	3.874689385	2871.571925	728.97985	0.826775	69705.48623	0.440561239	0.211764222	0.000173452641603309
310	ACTMAL	B5D_ACTMAL_3	B5	D	1	12	16	12.5	0.5	0.03125	0.00260416666666667	216	0.41	26.94018924	7.747420767	7.148523677	643.8434417	3.874689385	2871.571925	728.97985	0.826775	69705.48623	0.440561239	0.211764222	0.000173452641603309
311	MYRMAL	B6C_MYRMAL_1	B6	C	1	15	16	21	6	0.375	0.025	133.6415062	0.301195518	25.78509746	6.164588944	16.83160654	616.2407112	5.083665585	3539.741833	1117.4616	0.994683333	1524.449534	0.492879816	0.252155763	0.000158898267971117
312	MYRMAL	B6C_MYRMAL_2	B6	C	1	16.5	16	23	6.5	0.40625	0.0246212121212121	133.6415062	0.301195518	25.78509746	6.164588944	16.83160654	616.2407112	5.083665585	3539.741833	1117.4616	0.994683333	1524.449534	0.492879816	0.252155763	0.000158898267971117
313	MYRMAL	B6C_MYRMAL_3	B6	C	1	20	16	21.3	1.3	0.08125	0.0040625	133.6415062	0.301195518	25.78509746	6.164588944	16.83160654	616.2407112	5.083665585	3539.741833	1117.4616	0.994683333	1524.449534	0.492879816	0.252155763	0.000158898267971117
314	ELATUB	B6C_ELATUB_1	B6	C	1	13.5	16	22	8.5	0.53125	0.0393518518518519	216.7847259	0.276797586	46.87504662	10.00826388	14.69295647	1433.415808	2.461400671	2380.365686	575.7129143	0.761857143	2211.95898	0.427873506	0.773752094	0.00067191432825845
315	ELATUB	B6C_ELATUB_2	B6	C	1	11.5	16	19	7.5	0.46875	0.0407608695652174	216.7847259	0.276797586	46.87504662	10.00826388	14.69295647	1433.415808	2.461400671	2380.365686	575.7129143	0.761857143	2211.95898	0.427873506	0.773752094	0.00067191432825845
316	ELATUB	B6C_ELATUB_3	B6	C	1	15.5	16	22.5	7	0.4375	0.0282258064516129	216.7847259	0.276797586	46.87504662	10.00826388	14.69295647	1433.415808	2.461400671	2380.365686	575.7129143	0.761857143	2211.95898	0.427873506	0.773752094	0.00067191432825845
317	OLEDIO	B6C_OLEDIO_1	B6	C	1	5	16	7.5	2.5	0.15625	0.03125	209.931802	0.295800092	64.99579857	10.97051634	11.76342558	726.9939941	2.429544117	3096.44404	901.7698	0.89988	3753.436962	0.490002144	-1.388863921	0.000472515552021234
318	OLEDIO	B6C_OLEDIO_2	B6	C	1	6	16	6	0	0	0	209.931802	0.295800092	64.99579857	10.97051634	11.76342558	726.9939941	2.429544117	3096.44404	901.7698	0.89988	3753.436962	0.490002144	-1.388863921	0.000472515552021234
319	OLEDIO	B6C_OLEDIO_3	B6	C	1	5	16	7.5	2.5	0.15625	0.03125	209.931802	0.295800092	64.99579857	10.97051634	11.76342558	726.9939941	2.429544117	3096.44404	901.7698	0.89988	3753.436962	0.490002144	-1.388863921	0.000472515552021234
320	SYZCAR	B6C_SYZCAR_1	B6	C	1	12	16	18	6	0.375	0.03125	195.8964661	0.302169018	49.38449312	8.146364487	13.51153323	2041.33856	2.523973251	3121.42638	899.6002	0.92074	5971.389084	0.307046761	-0.919560842	0.00100810470071911
321	SYZCAR	B6C_SYZCAR_2	B6	C	1	9	16	11.5	2.5	0.15625	0.0173611111111111	195.8964661	0.302169018	49.38449312	8.146364487	13.51153323	2041.33856	2.523973251	3121.42638	899.6002	0.92074	5971.389084	0.307046761	-0.919560842	0.00100810470071911
322	PALELL	B6C_PALELL_1	B6	C	1	14	16	20	6	0.375	0.0267857142857143	170.804427	0.273321776	85.78046785	14.11285716	13.37975778	203.6624458	2.351542603	2276.418975	646.851625	0.89625	8127.242572	0.415577706	1.322966752	0.000174702598841993
323	PALELL	B6C_PALELL_2	B6	C	1	12.5	16	16.5	4	0.25	0.02	170.804427	0.273321776	85.78046785	14.11285716	13.37975778	203.6624458	2.351542603	2276.418975	646.851625	0.89625	8127.242572	0.415577706	1.322966752	0.000174702598841993
324	PALELL	B6C_PALELL_3	B6	C	1	13	16	18.5	5.5	0.34375	0.0264423076923077	170.804427	0.273321776	85.78046785	14.11285716	13.37975778	203.6624458	2.351542603	2276.418975	646.851625	0.89625	8127.242572	0.415577706	1.322966752	0.000174702598841993
325	SYZCUM	B6C_SYZCUM_1	B6	C	1	17.5	16	32	14.5	0.90625	0.0517857142857143	182.0422956	0.345244972	47.24807657	8.099076283	12.80475421	940.2495575	2.956952712	3933.593233	1038.715283	0.856233333	1406.768404	0.411695774	-0.776573609	0.000444249830876686
326	SYZGAR	B6C_SYZGAR_1	B6	C	1	12	16	22	10	0.625	0.0520833333333333	207.0153891	0.323625476	71.46949312	10.21088781	11.08860516	1504.158205	3.85062543	3601.90475	1015.535917	0.904	4665.764306	0.506279904	0.243408478	0.00107501424483639
327	SYZGAR	B6C_SYZGAR_2	B6	C	1	12	16	13.5	1.5	0.09375	0.0078125	207.0153891	0.323625476	71.46949312	10.21088781	11.08860516	1504.158205	3.85062543	3601.90475	1015.535917	0.904	4665.764306	0.506279904	0.243408478	0.00107501424483639
328	SYZGAR	B6C_SYZGAR_3	B6	C	1	12	16	13	1	0.0625	0.00520833333333333	207.0153891	0.323625476	71.46949312	10.21088781	11.08860516	1504.158205	3.85062543	3601.90475	1015.535917	0.904	4665.764306	0.506279904	0.243408478	0.00107501424483639
329	ARTHET	B6C_ARTHET_1	B6	C	1	23	16	34.5	11.5	0.71875	0.03125	191.0113205	0.307073859	83.92375143	11.38156956	12.00774208	1872.848276	2.006616122	3932.553967	1124.461933	0.92805	961.1945299	0.413822692	0.264095918	0.00157176453181128
330	ARTHET	B6C_ARTHET_2	B6	C	1	15.5	16	25	9.5	0.59375	0.0383064516129032	191.0113205	0.307073859	83.92375143	11.38156956	12.00774208	1872.848276	2.006616122	3932.553967	1124.461933	0.92805	961.1945299	0.413822692	0.264095918	0.00157176453181128
331	ARTHET	B6C_ARTHET_3	B6	C	1	18	16	26.3	8.3	0.51875	0.0288194444444444	191.0113205	0.307073859	83.92375143	11.38156956	12.00774208	1872.848276	2.006616122	3932.553967	1124.461933	0.92805	961.1945299	0.413822692	0.264095918	0.00157176453181128
332	PERMAC	B6C_PERMAC_1	B6	C	1	12	16	13.5	1.5	0.09375	0.0078125	202.0184535	0.27106396	41.86954388	8.380833882	11.57221167	583.191286	4.72326521	2564.064433	777.0303667	0.9649	4876.858644	0.510582652	0.026067821	0.000244179531396106
333	ELASER	B6C_ELASER_1	B6	C	1	8.5	16	17	8.5	0.53125	0.0625	155.5291005	0.28410372	47.730002	9.68830159	14.26323196	1157.537172	4.146649175	2962.493633	784.7249	0.852366667	4836.46427	0.40226297	-0.139620046	0.000552492515346344
334	ELASER	B6C_ELASER_2	B6	C	1	7	16	16	9	0.5625	0.0803571428571429	155.5291005	0.28410372	47.730002	9.68830159	14.26323196	1157.537172	4.146649175	2962.493633	784.7249	0.852366667	4836.46427	0.40226297	-0.139620046	0.000552492515346344
335	ACTMAL	B6C_ACTMAL_1	B6	C	1	10	16	13.5	3.5	0.21875	0.021875	216	0.41	26.94018924	7.747420767	7.148523677	643.8434417	3.874689385	2871.571925	728.97985	0.826775	69705.48623	0.440561239	0.211764222	0.000173452641603309
336	ACTMAL	B6C_ACTMAL_2	B6	C	1	11	16	12.5	1.5	0.09375	0.00852272727272727	216	0.41	26.94018924	7.747420767	7.148523677	643.8434417	3.874689385	2871.571925	728.97985	0.826775	69705.48623	0.440561239	0.211764222	0.000173452641603309
337	ACTMAL	B6C_ACTMAL_3	B6	C	1	11	16	11.5	0.5	0.03125	0.00284090909090909	216	0.41	26.94018924	7.747420767	7.148523677	643.8434417	3.874689385	2871.571925	728.97985	0.826775	69705.48623	0.440561239	0.211764222	0.000173452641603309
338	MYRMAL	B6D_MYRMAL_1	B6	D	1	16	16	18	2	0.125	0.0078125	133.6415062	0.301195518	25.78509746	6.164588944	16.83160654	616.2407112	5.083665585	3539.741833	1117.4616	0.994683333	1524.449534	0.492879816	0.252155763	0.000158898267971117
339	MYRMAL	B6D_MYRMAL_2	B6	D	1	18.5	16	19.2	0.7	0.04375	0.00236486486486486	133.6415062	0.301195518	25.78509746	6.164588944	16.83160654	616.2407112	5.083665585	3539.741833	1117.4616	0.994683333	1524.449534	0.492879816	0.252155763	0.000158898267971117
340	MYRMAL	B6D_MYRMAL_3	B6	D	1	19.5	16	20	0.5	0.03125	0.0016025641025641	133.6415062	0.301195518	25.78509746	6.164588944	16.83160654	616.2407112	5.083665585	3539.741833	1117.4616	0.994683333	1524.449534	0.492879816	0.252155763	0.000158898267971117
341	ELATUB	B6D_ELATUB_1	B6	D	1	14.5	16	15.5	1	0.0625	0.00431034482758621	216.7847259	0.276797586	46.87504662	10.00826388	14.69295647	1433.415808	2.461400671	2380.365686	575.7129143	0.761857143	2211.95898	0.427873506	0.773752094	0.00067191432825845
342	ELATUB	B6D_ELATUB_2	B6	D	1	16.2	16	18.5	2.3	0.14375	0.00887345679012346	216.7847259	0.276797586	46.87504662	10.00826388	14.69295647	1433.415808	2.461400671	2380.365686	575.7129143	0.761857143	2211.95898	0.427873506	0.773752094	0.00067191432825845
343	ELATUB	B6D_ELATUB_3	B6	D	1	16	16	17	1	0.0625	0.00390625	216.7847259	0.276797586	46.87504662	10.00826388	14.69295647	1433.415808	2.461400671	2380.365686	575.7129143	0.761857143	2211.95898	0.427873506	0.773752094	0.00067191432825845
344	OLEDIO	B6D_OLEDIO_1	B6	D	1	4.1	16	4	-0.1	-0.00625	-0.00152439024390244	209.931802	0.295800092	64.99579857	10.97051634	11.76342558	726.9939941	2.429544117	3096.44404	901.7698	0.89988	3753.436962	0.490002144	-1.388863921	0.000472515552021234
345	OLEDIO	B6D_OLEDIO_2	B6	D	1	6.3	16	6.2	-0.1	-0.00625	-0.000992063492063492	209.931802	0.295800092	64.99579857	10.97051634	11.76342558	726.9939941	2.429544117	3096.44404	901.7698	0.89988	3753.436962	0.490002144	-1.388863921	0.000472515552021234
346	OLEDIO	B6D_OLEDIO_3	B6	D	1	5.2	16	5.5	0.3	0.01875	0.00360576923076923	209.931802	0.295800092	64.99579857	10.97051634	11.76342558	726.9939941	2.429544117	3096.44404	901.7698	0.89988	3753.436962	0.490002144	-1.388863921	0.000472515552021234
347	SYZCAR	B6D_SYZCAR_1	B6	D	1	7	16	9	2	0.125	0.0178571428571429	195.8964661	0.302169018	49.38449312	8.146364487	13.51153323	2041.33856	2.523973251	3121.42638	899.6002	0.92074	5971.389084	0.307046761	-0.919560842	0.00100810470071911
348	SYZCAR	B6D_SYZCAR_2	B6	D	1	9.5	16	11.5	2	0.125	0.0131578947368421	195.8964661	0.302169018	49.38449312	8.146364487	13.51153323	2041.33856	2.523973251	3121.42638	899.6002	0.92074	5971.389084	0.307046761	-0.919560842	0.00100810470071911
349	PALELL	B6D_PALELL_1	B6	D	1	11	16	13.5	2.5	0.15625	0.0142045454545455	170.804427	0.273321776	85.78046785	14.11285716	13.37975778	203.6624458	2.351542603	2276.418975	646.851625	0.89625	8127.242572	0.415577706	1.322966752	0.000174702598841993
350	PALELL	B6D_PALELL_2	B6	D	1	13	16	15.2	2.2	0.1375	0.0105769230769231	170.804427	0.273321776	85.78046785	14.11285716	13.37975778	203.6624458	2.351542603	2276.418975	646.851625	0.89625	8127.242572	0.415577706	1.322966752	0.000174702598841993
351	PALELL	B6D_PALELL_3	B6	D	1	14	16	16.5	2.5	0.15625	0.0111607142857143	170.804427	0.273321776	85.78046785	14.11285716	13.37975778	203.6624458	2.351542603	2276.418975	646.851625	0.89625	8127.242572	0.415577706	1.322966752	0.000174702598841993
352	SYZCUM	B6D_SYZCUM_1	B6	D	1	10.5	16	16.5	6	0.375	0.0357142857142857	182.0422956	0.345244972	47.24807657	8.099076283	12.80475421	940.2495575	2.956952712	3933.593233	1038.715283	0.856233333	1406.768404	0.411695774	-0.776573609	0.000444249830876686
353	SYZGAR	B6D_SYZGAR_1	B6	D	1	15	16	15.8	0.8	0.05	0.00333333333333333	207.0153891	0.323625476	71.46949312	10.21088781	11.08860516	1504.158205	3.85062543	3601.90475	1015.535917	0.904	4665.764306	0.506279904	0.243408478	0.00107501424483639
354	SYZGAR	B6D_SYZGAR_2	B6	D	1	14.5	16	15.5	1	0.0625	0.00431034482758621	207.0153891	0.323625476	71.46949312	10.21088781	11.08860516	1504.158205	3.85062543	3601.90475	1015.535917	0.904	4665.764306	0.506279904	0.243408478	0.00107501424483639
355	SYZGAR	B6D_SYZGAR_3	B6	D	1	10.7	16	14.5	3.8	0.2375	0.022196261682243	207.0153891	0.323625476	71.46949312	10.21088781	11.08860516	1504.158205	3.85062543	3601.90475	1015.535917	0.904	4665.764306	0.506279904	0.243408478	0.00107501424483639
356	ARTHET	B6D_ARTHET_1	B6	D	1	16	16	20.5	4.5	0.28125	0.017578125	191.0113205	0.307073859	83.92375143	11.38156956	12.00774208	1872.848276	2.006616122	3932.553967	1124.461933	0.92805	961.1945299	0.413822692	0.264095918	0.00157176453181128
357	ARTHET	B6D_ARTHET_2	B6	D	1	15	16	18	3	0.1875	0.0125	191.0113205	0.307073859	83.92375143	11.38156956	12.00774208	1872.848276	2.006616122	3932.553967	1124.461933	0.92805	961.1945299	0.413822692	0.264095918	0.00157176453181128
358	ARTHET	B6D_ARTHET_3	B6	D	1	11	16	14	3	0.1875	0.0170454545454545	191.0113205	0.307073859	83.92375143	11.38156956	12.00774208	1872.848276	2.006616122	3932.553967	1124.461933	0.92805	961.1945299	0.413822692	0.264095918	0.00157176453181128
359	PERMAC	B6D_PERMAC_1	B6	D	1	10.5	16	12	1.5	0.09375	0.00892857142857143	202.0184535	0.27106396	41.86954388	8.380833882	11.57221167	583.191286	4.72326521	2564.064433	777.0303667	0.9649	4876.858644	0.510582652	0.026067821	0.000244179531396106
360	ELASER	B6D_ELASER_1	B6	D	1	10	16	14.5	4.5	0.28125	0.028125	155.5291005	0.28410372	47.730002	9.68830159	14.26323196	1157.537172	4.146649175	2962.493633	784.7249	0.852366667	4836.46427	0.40226297	-0.139620046	0.000552492515346344
361	ELASER	B6D_ELASER_2	B6	D	1	9.5	16	14.8	5.3	0.33125	0.0348684210526316	155.5291005	0.28410372	47.730002	9.68830159	14.26323196	1157.537172	4.146649175	2962.493633	784.7249	0.852366667	4836.46427	0.40226297	-0.139620046	0.000552492515346344
362	ACTMAL	B6D_ACTMAL_1	B6	D	1	9	16	11.5	2.5	0.15625	0.0173611111111111	216	0.41	26.94018924	7.747420767	7.148523677	643.8434417	3.874689385	2871.571925	728.97985	0.826775	69705.48623	0.440561239	0.211764222	0.000173452641603309
363	ACTMAL	B6D_ACTMAL_2	B6	D	1	13	16	16.2	3.2	0.2	0.0153846153846154	216	0.41	26.94018924	7.747420767	7.148523677	643.8434417	3.874689385	2871.571925	728.97985	0.826775	69705.48623	0.440561239	0.211764222	0.000173452641603309
364	ACTMAL	B6D_ACTMAL_3	B6	D	1	9	16	11.5	2.5	0.15625	0.0173611111111111	216	0.41	26.94018924	7.747420767	7.148523677	643.8434417	3.874689385	2871.571925	728.97985	0.826775	69705.48623	0.440561239	0.211764222	0.000173452641603309
365	GARTAL	B1C_GARTAL_1	B1	C	1	7.2	16	7.6	0.4	0.025	0.00347222222222222	73.46361047	0.439289766	148.6065847	13.07285837	8.157573648	752.0584401	3.055012412	2415.4026	737.5919833	0.977533333	3436.469917	0.580424875	-0.48758915	0.00111760836278071
366	GARTAL	B1D_GARTAL_1	B1	D	1	7.5	16	8.7	1.2	0.075	0.01	73.46361047	0.439289766	148.6065847	13.07285837	8.157573648	752.0584401	3.055012412	2415.4026	737.5919833	0.977533333	3436.469917	0.580424875	-0.48758915	0.00111760836278071
367	GARTAL	B2C_GARTAL_1	B2	C	1	8.8	16	11	2.2	0.1375	0.015625	73.46361047	0.439289766	148.6065847	13.07285837	8.157573648	752.0584401	3.055012412	2415.4026	737.5919833	0.977533333	3436.469917	0.580424875	-0.48758915	0.00111760836278071
368	GARTAL	B2D_GARTAL_1	B2	D	1	7.6	16	6.5	-1.1	-0.06875	-0.00904605263157895	73.46361047	0.439289766	148.6065847	13.07285837	8.157573648	752.0584401	3.055012412	2415.4026	737.5919833	0.977533333	3436.469917	0.580424875	-0.48758915	0.00111760836278071
369	GARTAL	B3C_GARTAL_1	B3	C	1	7.5	16	10	2.5	0.15625	0.0208333333333333	73.46361047	0.439289766	148.6065847	13.07285837	8.157573648	752.0584401	3.055012412	2415.4026	737.5919833	0.977533333	3436.469917	0.580424875	-0.48758915	0.00111760836278071
370	GARTAL	B3D_GARTAL_1	B3	D	1	7.8	16	6.5	-1.3	-0.08125	-0.0104166666666667	73.46361047	0.439289766	148.6065847	13.07285837	8.157573648	752.0584401	3.055012412	2415.4026	737.5919833	0.977533333	3436.469917	0.580424875	-0.48758915	0.00111760836278071
371	GARTAL	B4C_GARTAL_1	B4	C	1	10.2	16	12	1.8	0.1125	0.0110294117647059	73.46361047	0.439289766	148.6065847	13.07285837	8.157573648	752.0584401	3.055012412	2415.4026	737.5919833	0.977533333	3436.469917	0.580424875	-0.48758915	0.00111760836278071
372	GARTAL	B4D_GARTAL_1	B4	D	1	6.5	16	6.5	0	0	0	73.46361047	0.439289766	148.6065847	13.07285837	8.157573648	752.0584401	3.055012412	2415.4026	737.5919833	0.977533333	3436.469917	0.580424875	-0.48758915	0.00111760836278071
373	GARTAL	B5C_GARTAL_1	B5	C	1	7	16	9.2	2.2	0.1375	0.0196428571428571	73.46361047	0.439289766	148.6065847	13.07285837	8.157573648	752.0584401	3.055012412	2415.4026	737.5919833	0.977533333	3436.469917	0.580424875	-0.48758915	0.00111760836278071
374	GARTAL	B5D_GARTAL_1	B5	D	1	7.2	16	7.2	0	0	0	73.46361047	0.439289766	148.6065847	13.07285837	8.157573648	752.0584401	3.055012412	2415.4026	737.5919833	0.977533333	3436.469917	0.580424875	-0.48758915	0.00111760836278071
375	GARTAL	B6C_GARTAL_1	B6	C	1	5.5	16	7.5	2	0.125	0.0227272727272727	73.46361047	0.439289766	148.6065847	13.07285837	8.157573648	752.0584401	3.055012412	2415.4026	737.5919833	0.977533333	3436.469917	0.580424875	-0.48758915	0.00111760836278071
376	GARTAL	B6D_GARTAL_1	B6	D	1	6.5	16	6.5	0	0	0	73.46361047	0.439289766	148.6065847	13.07285837	8.157573648	752.0584401	3.055012412	2415.4026	737.5919833	0.977533333	3436.469917	0.580424875	-0.48758915	0.00111760836278071
377	GARTAL	B6C_GARTAL_2	B6	C	1	8.2	16	8.7	0.5	0.03125	0.0038109756097561	73.46361047	0.439289766	148.6065847	13.07285837	8.157573648	752.0584401	3.055012412	2415.4026	737.5919833	0.977533333	3436.469917	0.580424875	-0.48758915	0.00111760836278071
378	GARTAL	B6C_GARTAL_3	B6	C	1	8.5	16	9	0.5	0.03125	0.00367647058823529	73.46361047	0.439289766	148.6065847	13.07285837	8.157573648	752.0584401	3.055012412	2415.4026	737.5919833	0.977533333	3436.469917	0.580424875	-0.48758915	0.00111760836278071
379	GARTAL	B6D_GARTAL_2	B6	D	1	6	16	6.4	0.4	0.025	0.00416666666666667	73.46361047	0.439289766	148.6065847	13.07285837	8.157573648	752.0584401	3.055012412	2415.4026	737.5919833	0.977533333	3436.469917	0.580424875	-0.48758915	0.00111760836278071
380	GARTAL	B6D_GARTAL_3	B6	D	1	7	16	6.7	-0.3	-0.01875	-0.00267857142857143	73.46361047	0.439289766	148.6065847	13.07285837	8.157573648	752.0584401	3.055012412	2415.4026	737.5919833	0.977533333	3436.469917	0.580424875	-0.48758915	0.00111760836278071
381	APOLIN	B1C_APOLIN_1	B1	C	1	5	12	6.5	1.5	0.125	0.025	NA	NA	NA	NA	NA	523.2724017	3.025534826	NA	NA	NA	NA	NA	-0.91286086	NA
382	APOLIN	B1C_APOLIN_2	B1	C	1	6	12	8	2	0.166666667	0.0277777778333333	NA	NA	NA	NA	NA	523.2724017	3.025534826	NA	NA	NA	NA	NA	-0.91286086	NA
383	DIOANG	B1C_DIOANG_1	B1	C	1	7.2	12	7.5	0.3	0.025	0.00347222222222222	137.097798	0.352212719	99.98126361	12.88954041	6.094671106	640.0203079	4.300525018	NA	NA	NA	NA	0.439652178	-0.762289361	0.000639900391199033
384	DIOANG	B1C_DIOANG_2	B1	C	1	6.5	12	7	0.5	0.041666667	0.00641025646153846	137.097798	0.352212719	99.98126361	12.88954041	6.094671106	640.0203079	4.300525018	NA	NA	NA	NA	0.439652178	-0.762289361	0.000639900391199033
385	DIOANG	B1C_DIOANG_3	B1	C	1	8	12	8.5	0.5	0.041666667	0.005208333375	137.097798	0.352212719	99.98126361	12.88954041	6.094671106	640.0203079	4.300525018	NA	NA	NA	NA	0.439652178	-0.762289361	0.000639900391199033
386	APOLIN	B1D_APOLIN_1	B1	D	1	7	12	7	0	0	0	NA	NA	NA	NA	NA	523.2724017	3.025534826	NA	NA	NA	NA	NA	-0.91286086	NA
387	APOLIN	B1D_APOLIN_2	B1	D	1	5.5	12	7.5	2	0.166666667	0.0303030303636364	NA	NA	NA	NA	NA	523.2724017	3.025534826	NA	NA	NA	NA	NA	-0.91286086	NA
388	DIOANG	B1D_DIOANG_1	B1	D	1	5.5	12	7	1.5	0.125	0.0227272727272727	137.097798	0.352212719	99.98126361	12.88954041	6.094671106	640.0203079	4.300525018	NA	NA	NA	NA	0.439652178	-0.762289361	0.000639900391199033
389	DIOANG	B1D_DIOANG_2	B1	D	1	7	12	8	1	0.083333333	0.0119047618571429	137.097798	0.352212719	99.98126361	12.88954041	6.094671106	640.0203079	4.300525018	NA	NA	NA	NA	0.439652178	-0.762289361	0.000639900391199033
390	DIOANG	B1D_DIOANG_3	B1	D	1	5	12	7	2	0.166666667	0.0333333334	137.097798	0.352212719	99.98126361	12.88954041	6.094671106	640.0203079	4.300525018	NA	NA	NA	NA	0.439652178	-0.762289361	0.000639900391199033
391	APOLIN	B2C_APOLIN_1	B2	C	1	7	12	7	0	0	0	NA	NA	NA	NA	NA	523.2724017	3.025534826	NA	NA	NA	NA	NA	-0.91286086	NA
392	APOLIN	B2C_APOLIN_2	B2	C	1	5	12	5	0	0	0	NA	NA	NA	NA	NA	523.2724017	3.025534826	NA	NA	NA	NA	NA	-0.91286086	NA
393	DIOANG	B2C_DIOANG_1	B2	C	1	6	12	6	0	0	0	137.097798	0.352212719	99.98126361	12.88954041	6.094671106	640.0203079	4.300525018	NA	NA	NA	NA	0.439652178	-0.762289361	0.000639900391199033
394	DIOANG	B2C_DIOANG_2	B2	C	1	7.5	12	8	0.5	0.041666667	0.0055555556	137.097798	0.352212719	99.98126361	12.88954041	6.094671106	640.0203079	4.300525018	NA	NA	NA	NA	0.439652178	-0.762289361	0.000639900391199033
395	DIOANG	B2C_DIOANG_3	B2	C	1	7	12	7	0	0	0	137.097798	0.352212719	99.98126361	12.88954041	6.094671106	640.0203079	4.300525018	NA	NA	NA	NA	0.439652178	-0.762289361	0.000639900391199033
396	APOLIN	B2D_APOLIN_1	B2	D	1	6	12	7	1	0.083333333	0.0138888888333333	NA	NA	NA	NA	NA	523.2724017	3.025534826	NA	NA	NA	NA	NA	-0.91286086	NA
397	APOLIN	B2D_APOLIN_2	B2	D	1	5.5	12	6	0.5	0.041666667	0.00757575763636364	NA	NA	NA	NA	NA	523.2724017	3.025534826	NA	NA	NA	NA	NA	-0.91286086	NA
398	DIOANG	B2D_DIOANG_1	B2	D	1	7	12	8	1	0.083333333	0.0119047618571429	137.097798	0.352212719	99.98126361	12.88954041	6.094671106	640.0203079	4.300525018	NA	NA	NA	NA	0.439652178	-0.762289361	0.000639900391199033
399	DIOANG	B2D_DIOANG_2	B2	D	1	6.5	12	7.5	1	0.083333333	0.0128205127692308	137.097798	0.352212719	99.98126361	12.88954041	6.094671106	640.0203079	4.300525018	NA	NA	NA	NA	0.439652178	-0.762289361	0.000639900391199033
400	DIOANG	B2D_DIOANG_3	B2	D	1	6	12	6.5	0.5	0.041666667	0.0069444445	137.097798	0.352212719	99.98126361	12.88954041	6.094671106	640.0203079	4.300525018	NA	NA	NA	NA	0.439652178	-0.762289361	0.000639900391199033
401	APOLIN	B3C_APOLIN_1	B3	C	1	6	12	6.5	0.5	0.041666667	0.0069444445	NA	NA	NA	NA	NA	523.2724017	3.025534826	NA	NA	NA	NA	NA	-0.91286086	NA
402	APOLIN	B3C_APOLIN_2	B3	C	1	7	12	8	1	0.083333333	0.0119047618571429	NA	NA	NA	NA	NA	523.2724017	3.025534826	NA	NA	NA	NA	NA	-0.91286086	NA
403	DIOANG	B3C_DIOANG_1	B3	C	1	5	12	6	1	0.083333333	0.0166666666	137.097798	0.352212719	99.98126361	12.88954041	6.094671106	640.0203079	4.300525018	NA	NA	NA	NA	0.439652178	-0.762289361	0.000639900391199033
404	DIOANG	B3C_DIOANG_2	B3	C	1	5	12	5	0	0	0	137.097798	0.352212719	99.98126361	12.88954041	6.094671106	640.0203079	4.300525018	NA	NA	NA	NA	0.439652178	-0.762289361	0.000639900391199033
405	DIOANG	B3C_DIOANG_3	B3	C	1	6.5	12	7	0.5	0.041666667	0.00641025646153846	137.097798	0.352212719	99.98126361	12.88954041	6.094671106	640.0203079	4.300525018	NA	NA	NA	NA	0.439652178	-0.762289361	0.000639900391199033
406	APOLIN	B3D_APOLIN_1	B3	D	1	4.5	12	5.5	1	0.083333333	0.0185185184444444	NA	NA	NA	NA	NA	523.2724017	3.025534826	NA	NA	NA	NA	NA	-0.91286086	NA
407	APOLIN	B3D_APOLIN_2	B3	D	1	5	12	6	1	0.083333333	0.0166666666	NA	NA	NA	NA	NA	523.2724017	3.025534826	NA	NA	NA	NA	NA	-0.91286086	NA
408	DIOANG	B3D_DIOANG_1	B3	D	1	5	12	5	0	0	0	137.097798	0.352212719	99.98126361	12.88954041	6.094671106	640.0203079	4.300525018	NA	NA	NA	NA	0.439652178	-0.762289361	0.000639900391199033
409	DIOANG	B3D_DIOANG_2	B3	D	1	5	12	5.6	0.6	0.05	0.01	137.097798	0.352212719	99.98126361	12.88954041	6.094671106	640.0203079	4.300525018	NA	NA	NA	NA	0.439652178	-0.762289361	0.000639900391199033
410	DIOANG	B3D_DIOANG_3	B3	D	1	5.5	12	7	1.5	0.125	0.0227272727272727	137.097798	0.352212719	99.98126361	12.88954041	6.094671106	640.0203079	4.300525018	NA	NA	NA	NA	0.439652178	-0.762289361	0.000639900391199033
411	APOLIN	B4C_APOLIN_1	B4	C	1	6	12	6.2	0.2	0.016666667	0.00277777783333333	NA	NA	NA	NA	NA	523.2724017	3.025534826	NA	NA	NA	NA	NA	-0.91286086	NA
412	APOLIN	B4C_APOLIN_2	B4	C	1	6	12	6	0	0	0	NA	NA	NA	NA	NA	523.2724017	3.025534826	NA	NA	NA	NA	NA	-0.91286086	NA
413	DIOANG	B4C_DIOANG_1	B4	C	1	7	12	8	1	0.083333333	0.0119047618571429	137.097798	0.352212719	99.98126361	12.88954041	6.094671106	640.0203079	4.300525018	NA	NA	NA	NA	0.439652178	-0.762289361	0.000639900391199033
414	DIOANG	B4C_DIOANG_2	B4	C	1	5.5	12	5.5	0	0	0	137.097798	0.352212719	99.98126361	12.88954041	6.094671106	640.0203079	4.300525018	NA	NA	NA	NA	0.439652178	-0.762289361	0.000639900391199033
415	DIOANG	B4C_DIOANG_3	B4	C	1	7.5	12	8	0.5	0.041666667	0.0055555556	137.097798	0.352212719	99.98126361	12.88954041	6.094671106	640.0203079	4.300525018	NA	NA	NA	NA	0.439652178	-0.762289361	0.000639900391199033
416	APOLIN	B4D_APOLIN_1	B4	D	1	6	12	6.5	0.5	0.041666667	0.0069444445	NA	NA	NA	NA	NA	523.2724017	3.025534826	NA	NA	NA	NA	NA	-0.91286086	NA
417	APOLIN	B4D_APOLIN_2	B4	D	1	6	12	8	2	0.166666667	0.0277777778333333	NA	NA	NA	NA	NA	523.2724017	3.025534826	NA	NA	NA	NA	NA	-0.91286086	NA
418	DIOANG	B4D_DIOANG_1	B4	D	1	6.5	12	6	-0.5	-0.041666667	-0.00641025646153846	137.097798	0.352212719	99.98126361	12.88954041	6.094671106	640.0203079	4.300525018	NA	NA	NA	NA	0.439652178	-0.762289361	0.000639900391199033
419	DIOANG	B4D_DIOANG_2	B4	D	1	4.5	12	6	1.5	0.125	0.0277777777777778	137.097798	0.352212719	99.98126361	12.88954041	6.094671106	640.0203079	4.300525018	NA	NA	NA	NA	0.439652178	-0.762289361	0.000639900391199033
420	DIOANG	B4D_DIOANG_3	B4	D	1	5.5	12	6	0.5	0.041666667	0.00757575763636364	137.097798	0.352212719	99.98126361	12.88954041	6.094671106	640.0203079	4.300525018	NA	NA	NA	NA	0.439652178	-0.762289361	0.000639900391199033
421	APOLIN	B5C_APOLIN_1	B5	C	1	5.5	12	6.2	0.7	0.058333333	0.0106060605454545	NA	NA	NA	NA	NA	523.2724017	3.025534826	NA	NA	NA	NA	NA	-0.91286086	NA
422	APOLIN	B5C_APOLIN_2	B5	C	1	6	12	6.5	0.5	0.041666667	0.0069444445	NA	NA	NA	NA	NA	523.2724017	3.025534826	NA	NA	NA	NA	NA	-0.91286086	NA
423	DIOANG	B5C_DIOANG_1	B5	C	1	5	12	6	1	0.083333333	0.0166666666	137.097798	0.352212719	99.98126361	12.88954041	6.094671106	640.0203079	4.300525018	NA	NA	NA	NA	0.439652178	-0.762289361	0.000639900391199033
424	DIOANG	B5C_DIOANG_2	B5	C	1	6	12	8	2	0.166666667	0.0277777778333333	137.097798	0.352212719	99.98126361	12.88954041	6.094671106	640.0203079	4.300525018	NA	NA	NA	NA	0.439652178	-0.762289361	0.000639900391199033
425	DIOANG	B5C_DIOANG_3	B5	C	1	5.5	12	7.5	2	0.166666667	0.0303030303636364	137.097798	0.352212719	99.98126361	12.88954041	6.094671106	640.0203079	4.300525018	NA	NA	NA	NA	0.439652178	-0.762289361	0.000639900391199033
426	APOLIN	B5D_APOLIN_1	B5	D	1	5.5	12	7	1.5	0.125	0.0227272727272727	NA	NA	NA	NA	NA	523.2724017	3.025534826	NA	NA	NA	NA	NA	-0.91286086	NA
427	APOLIN	B5D_APOLIN_2	B5	D	1	4	12	5	1	0.083333333	0.02083333325	NA	NA	NA	NA	NA	523.2724017	3.025534826	NA	NA	NA	NA	NA	-0.91286086	NA
428	DIOANG	B5D_DIOANG_1	B5	D	1	5	12	6.6	1.6	0.133333333	0.0266666666	137.097798	0.352212719	99.98126361	12.88954041	6.094671106	640.0203079	4.300525018	NA	NA	NA	NA	0.439652178	-0.762289361	0.000639900391199033
429	DIOANG	B5D_DIOANG_2	B5	D	1	4.5	12	5.5	1	0.083333333	0.0185185184444444	137.097798	0.352212719	99.98126361	12.88954041	6.094671106	640.0203079	4.300525018	NA	NA	NA	NA	0.439652178	-0.762289361	0.000639900391199033
430	DIOANG	B5D_DIOANG_3	B5	D	1	4.2	12	6.5	2.3	0.191666667	0.0456349207142857	137.097798	0.352212719	99.98126361	12.88954041	6.094671106	640.0203079	4.300525018	NA	NA	NA	NA	0.439652178	-0.762289361	0.000639900391199033
431	APOLIN	B6C_APOLIN_1	B6	C	1	5.5	12	6	0.5	0.041666667	0.00757575763636364	NA	NA	NA	NA	NA	523.2724017	3.025534826	NA	NA	NA	NA	NA	-0.91286086	NA
432	APOLIN	B6C_APOLIN_2	B6	C	1	5	12	5	0	0	0	NA	NA	NA	NA	NA	523.2724017	3.025534826	NA	NA	NA	NA	NA	-0.91286086	NA
433	APOLIN	B6D_APOLIN_1	B6	D	1	4	12	4	0	0	0	NA	NA	NA	NA	NA	523.2724017	3.025534826	NA	NA	NA	NA	NA	-0.91286086	NA
434	APOLIN	B6D_APOLIN_2	B6	D	1	4.2	8	4.5	0.3	0.0375	0.00892857142857143	NA	NA	NA	NA	NA	523.2724017	3.025534826	NA	NA	NA	NA	NA	-0.91286086	NA
