# Supplementary material for: Anatomical traits explain drought response of seedlings from wet tropical forests
Source: Ecol Evol. 2024 Sep 1;14(9):e70155. doi: 10.1002/ece3.70155 (PMC11366499; doi:10.1002/ece3.70155)
Supplement: Supplementary file 1 — Data S1. [file ECE3-14-e70155-s001.zip › Photosynthesis_traits.csv]

Sr.	SPECIES	species_code	block_code	treatment	date	n_week	photosynthesis_rate	MEAN_SLA	MEAN_LDMC	MEAN_SS	MEAN_SL	MEAN_XD	MEAN_SD	MEAN_VD	MEAN_RL	MEAN_RA	MEAN_RD	MEAN_SRL	MEAN_RF	SA	SI
1	APOLIN	B1C_APOLIN_2	B1	C	04-01-2020	5	2.24	NA	NA	NA	NA	NA	523.2724017	3.025534826	NA	NA	NA	NA	NA	NA	-0.91286086
2	APOLIN	B2C_APOLIN_1	B2	C	04-01-2020	5	3.1	NA	NA	NA	NA	NA	523.2724017	3.025534826	NA	NA	NA	NA	NA	NA	-0.91286086
3	APOLIN	B1D_APOLIN_2	B1	D	04-01-2020	5	2.56	NA	NA	NA	NA	NA	523.2724017	3.025534826	NA	NA	NA	NA	NA	NA	-0.91286086
4	APOLIN	B3D_APOLIN_2	B3	D	04-01-2020	5	3.45	NA	NA	NA	NA	NA	523.2724017	3.025534826	NA	NA	NA	NA	NA	NA	-0.91286086
5	APOLIN	B4C_APOLIN_2	B4	C	05-01-2020	5	3.8	NA	NA	NA	NA	NA	523.2724017	3.025534826	NA	NA	NA	NA	NA	NA	-0.91286086
6	APOLIN	B4D_APOLIN_2	B4	D	05-01-2020	5	2.67	NA	NA	NA	NA	NA	523.2724017	3.025534826	NA	NA	NA	NA	NA	NA	-0.91286086
7	DIOANG	B1C_DIOANG_2	B1	C	05-01-2020	5	1.68	137.097798	0.352212719	99.98126361	12.88954041	6.094671106	640.0203079	4.300525018	NA	NA	NA	NA	0.439652178	0.000639900391199033	-0.762289361
8	DIOANG	B4C_DIOANG_1	B4	C	05-01-2020	5	2.45	137.097798	0.352212719	99.98126361	12.88954041	6.094671106	640.0203079	4.300525018	NA	NA	NA	NA	0.439652178	0.000639900391199033	-0.762289361
9	DIOANG	B2C_DIOANG_2	B2	C	05-01-2020	5	2.67	137.097798	0.352212719	99.98126361	12.88954041	6.094671106	640.0203079	4.300525018	NA	NA	NA	NA	0.439652178	0.000639900391199033	-0.762289361
10	DIOANG	B5D_DIOANG_2	B5	D	05-01-2020	5	2.81	137.097798	0.352212719	99.98126361	12.88954041	6.094671106	640.0203079	4.300525018	NA	NA	NA	NA	0.439652178	0.000639900391199033	-0.762289361
11	DIOANG	B4D_DIOANG_2	B4	D	05-01-2020	5	1.998	137.097798	0.352212719	99.98126361	12.88954041	6.094671106	640.0203079	4.300525018	NA	NA	NA	NA	0.439652178	0.000639900391199033	-0.762289361
12	DIOANG	B2D_DIOANG_1	B2	D	05-01-2020	5	2.045	137.097798	0.352212719	99.98126361	12.88954041	6.094671106	640.0203079	4.300525018	NA	NA	NA	NA	0.439652178	0.000639900391199033	-0.762289361
13	SYZGAR	B3D_SYZGAR_3	B3	D	02-11-2019	7	4.29	207.0153891	0.323625476	71.46949312	10.21088781	11.08860516	1504.158205	3.85062543	3601.90475	1015.535917	0.904	4665.764306	0.506279904	0.00107501424483639	0.243408478
14	SYZGAR	B5D_SYZGAR_1	B5	D	02-11-2019	7	3.42	207.0153891	0.323625476	71.46949312	10.21088781	11.08860516	1504.158205	3.85062543	3601.90475	1015.535917	0.904	4665.764306	0.506279904	0.00107501424483639	0.243408478
15	PERMAC	B2C_PERMAC_1	B2	C	02-11-2019	7	6.53	202.0184535	0.27106396	41.86954388	8.380833882	11.57221167	583.191286	4.72326521	2564.064433	777.0303667	0.9649	4876.858644	0.510582652	0.000244179531396106	0.026067821
16	PERMAC	B3C_PERMAC_1	B3	C	02-11-2019	7	6.45	202.0184535	0.27106396	41.86954388	8.380833882	11.57221167	583.191286	4.72326521	2564.064433	777.0303667	0.9649	4876.858644	0.510582652	0.000244179531396106	0.026067821
17	PERMAC	B2D_PERMAC_1	B2	D	02-11-2019	7	2.3	202.0184535	0.27106396	41.86954388	8.380833882	11.57221167	583.191286	4.72326521	2564.064433	777.0303667	0.9649	4876.858644	0.510582652	0.000244179531396106	0.026067821
18	MYRMAL	B3D_MYRMAL_1	B3	D	17-09-2019	8	5.73	133.6415062	0.301195518	25.78509746	6.164588944	16.83160654	616.2407112	5.083665585	3539.741833	1117.4616	0.994683333	1524.449534	0.492879816	0.000158898267971117	0.252155763
19	ELATUB	B2C_ELATUB_1	B2	C	17-09-2019	8	3.5	216.7847259	0.276797586	46.87504662	10.00826388	14.69295647	1433.415808	2.461400671	2380.365686	575.7129143	0.761857143	2211.95898	0.427873506	0.00067191432825845	0.773752094
20	OLEDIO	B2C_OLEDIO_2	B2	C	17-09-2019	8	8.05	209.931802	0.295800092	64.99579857	10.97051634	11.76342558	726.9939941	2.429544117	3096.44404	901.7698	0.89988	3753.436962	0.490002144	0.000472515552021234	-1.388863921
21	SYZCAR	B2C_SYZCAR_2	B2	C	17-09-2019	8	6.98	195.8964661	0.302169018	49.38449312	8.146364487	13.51153323	2041.33856	2.523973251	3121.42638	899.6002	0.92074	5971.389084	0.307046761	0.00100810470071911	-0.919560842
22	PALELL	B1C_PALELL_1	B1	C	17-09-2019	8	2.93	170.804427	0.273321776	85.78046785	14.11285716	13.37975778	203.6624458	2.351542603	2276.418975	646.851625	0.89625	8127.242572	0.415577706	0.000174702598841993	1.322966752
23	GARIND	B2C_GARIND_2	B2	C	17-09-2019	8	3	181.8993768	0.202884921	62.79102276	10.34186582	12.82383234	545.4932391	2.318034465	4018.5075	1043.97074	0.84668	3594.800403	0.514563766	0.000342520783917542	-0.750471504
24	GARIND	B3D_GARIND_1	B3	D	17-09-2019	8	2.8	181.8993768	0.202884921	62.79102276	10.34186582	12.82383234	545.4932391	2.318034465	4018.5075	1043.97074	0.84668	3594.800403	0.514563766	0.000342520783917542	-0.750471504
25	HOLGRA	B1C_HOLGRA_1	B1	C	17-09-2019	8	3.74	197.4953541	0.283209918	36.69679766	8.779858396	19.25673425	572.0662725	5.608423241	3003.986275	747.648225	0.7919	4286.736592	0.267806256	0.000209930002500429	-1.345243599
26	SYZCUM	B3C_SYZCUM_2	B3	C	17-09-2019	8	10	182.0422956	0.345244972	47.24807657	8.099076283	12.80475421	940.2495575	2.956952712	3933.593233	1038.715283	0.856233333	1406.768404	0.411695774	0.000444249830876686	-0.776573609
27	SYZCUM	B2D_SYZCUM_1	B2	D	17-09-2019	8	6.1	182.0422956	0.345244972	47.24807657	8.099076283	12.80475421	940.2495575	2.956952712	3933.593233	1038.715283	0.856233333	1406.768404	0.411695774	0.000444249830876686	-0.776573609
28	SYZGAR	B2C_SYZGAR_1	B2	C	17-09-2019	8	2.8	207.0153891	0.323625476	71.46949312	10.21088781	11.08860516	1504.158205	3.85062543	3601.90475	1015.535917	0.904	4665.764306	0.506279904	0.00107501424483639	0.243408478
29	ARTHET	B1C_ARTHET_1	B1	C	17-09-2019	8	11	191.0113205	0.307073859	83.92375143	11.38156956	12.00774208	1872.848276	2.006616122	3932.553967	1124.461933	0.92805	961.1945299	0.413822692	0.00157176453181128	0.264095918
30	ARTHET	B1D_ARTHET_3	B1	D	17-09-2019	8	6	191.0113205	0.307073859	83.92375143	11.38156956	12.00774208	1872.848276	2.006616122	3932.553967	1124.461933	0.92805	961.1945299	0.413822692	0.00157176453181128	0.264095918
31	PERMAC	B1C_PERMAC_1	B1	C	17-09-2019	8	3.5	202.0184535	0.27106396	41.86954388	8.380833882	11.57221167	583.191286	4.72326521	2564.064433	777.0303667	0.9649	4876.858644	0.510582652	0.000244179531396106	0.026067821
32	PERMAC	B1D_PERMAC_1	B1	D	17-09-2019	8	2	202.0184535	0.27106396	41.86954388	8.380833882	11.57221167	583.191286	4.72326521	2564.064433	777.0303667	0.9649	4876.858644	0.510582652	0.000244179531396106	0.026067821
33	ELASER	B4C_ELASER_1	B4	C	04-11-2019	8	7.28	155.5291005	0.28410372	47.730002	9.68830159	14.26323196	1157.537172	4.146649175	2962.493633	784.7249	0.852366667	4836.46427	0.40226297	0.000552492515346344	-0.139620046
34	ELASER	B5C_ELASER_1	B5	C	04-11-2019	8	7.1	155.5291005	0.28410372	47.730002	9.68830159	14.26323196	1157.537172	4.146649175	2962.493633	784.7249	0.852366667	4836.46427	0.40226297	0.000552492515346344	-0.139620046
35	ELASER	B1D_ELASER_2	B1	D	04-11-2019	8	4.81	155.5291005	0.28410372	47.730002	9.68830159	14.26323196	1157.537172	4.146649175	2962.493633	784.7249	0.852366667	4836.46427	0.40226297	0.000552492515346344	-0.139620046
36	ELASER	B3D_ELASER_2	B3	D	04-11-2019	8	5.77	155.5291005	0.28410372	47.730002	9.68830159	14.26323196	1157.537172	4.146649175	2962.493633	784.7249	0.852366667	4836.46427	0.40226297	0.000552492515346344	-0.139620046
37	ELASER	B5D_ELASER_1	B5	D	04-11-2019	8	4.77	155.5291005	0.28410372	47.730002	9.68830159	14.26323196	1157.537172	4.146649175	2962.493633	784.7249	0.852366667	4836.46427	0.40226297	0.000552492515346344	-0.139620046
38	ARTHET	B6C_ARTHET_1	B6	C	06-11-2019	8	10.4	191.0113205	0.307073859	83.92375143	11.38156956	12.00774208	1872.848276	2.006616122	3932.553967	1124.461933	0.92805	961.1945299	0.413822692	0.00157176453181128	0.264095918
39	ARTHET	B6C_ARTHET_2	B6	C	06-11-2019	8	11.23	191.0113205	0.307073859	83.92375143	11.38156956	12.00774208	1872.848276	2.006616122	3932.553967	1124.461933	0.92805	961.1945299	0.413822692	0.00157176453181128	0.264095918
40	ARTHET	B6C_ARTHET_3	B6	C	06-11-2019	8	10.5	191.0113205	0.307073859	83.92375143	11.38156956	12.00774208	1872.848276	2.006616122	3932.553967	1124.461933	0.92805	961.1945299	0.413822692	0.00157176453181128	0.264095918
41	ARTHET	B6D_ARTHET_1	B6	D	06-11-2019	8	9.12	191.0113205	0.307073859	83.92375143	11.38156956	12.00774208	1872.848276	2.006616122	3932.553967	1124.461933	0.92805	961.1945299	0.413822692	0.00157176453181128	0.264095918
42	ARTHET	B6D_ARTHET_2	B6	D	06-11-2019	8	9.65	191.0113205	0.307073859	83.92375143	11.38156956	12.00774208	1872.848276	2.006616122	3932.553967	1124.461933	0.92805	961.1945299	0.413822692	0.00157176453181128	0.264095918
43	ARTHET	B6D_ARTHET_3	B6	D	06-11-2019	8	8.01	191.0113205	0.307073859	83.92375143	11.38156956	12.00774208	1872.848276	2.006616122	3932.553967	1124.461933	0.92805	961.1945299	0.413822692	0.00157176453181128	0.264095918
44	ACTMAL	B6C_ACTMAL_2	B6	C	09-11-2019	8	2.1	216	0.41	26.94018924	7.747420767	7.148523677	643.8434417	3.874689385	2871.571925	728.97985	0.826775	69705.48623	0.440561239	0.000173452641603309	0.211764222
45	ACTMAL	B6D_ACTMAL_1	B6	D	09-11-2019	8	1.01	216	0.41	26.94018924	7.747420767	7.148523677	643.8434417	3.874689385	2871.571925	728.97985	0.826775	69705.48623	0.440561239	0.000173452641603309	0.211764222
46	GARTAL	B6C_GARTAL_2	B6	C	29-12-2019	9	5.15	73.46361047	0.439289766	148.6065847	13.07285837	8.157573648	752.0584401	3.055012412	2415.4026	737.5919833	0.977533333	3436.469917	0.580424875	0.00111760836278071	-0.48758915
47	GARTAL	B6D_GARTAL_3	B6	D	29-12-2019	9	0.595	73.46361047	0.439289766	148.6065847	13.07285837	8.157573648	752.0584401	3.055012412	2415.4026	737.5919833	0.977533333	3436.469917	0.580424875	0.00111760836278071	-0.48758915
48	GARTAL	B3C_GARTAL_1	B3	C	29-12-2019	9	5.7	73.46361047	0.439289766	148.6065847	13.07285837	8.157573648	752.0584401	3.055012412	2415.4026	737.5919833	0.977533333	3436.469917	0.580424875	0.00111760836278071	-0.48758915
49	GARTAL	B2C_GARTAL_1	B2	C	29-12-2019	9	6.2	73.46361047	0.439289766	148.6065847	13.07285837	8.157573648	752.0584401	3.055012412	2415.4026	737.5919833	0.977533333	3436.469917	0.580424875	0.00111760836278071	-0.48758915
50	GARTAL	B3D_GARTAL_1	B3	D	29-12-2019	9	3.33	73.46361047	0.439289766	148.6065847	13.07285837	8.157573648	752.0584401	3.055012412	2415.4026	737.5919833	0.977533333	3436.469917	0.580424875	0.00111760836278071	-0.48758915
51	GARTAL	B1D_GARTAL_1	B1	D	29-12-2019	9	1.26	73.46361047	0.439289766	148.6065847	13.07285837	8.157573648	752.0584401	3.055012412	2415.4026	737.5919833	0.977533333	3436.469917	0.580424875	0.00111760836278071	-0.48758915
52	ELATUB	B6C_ELATUB_1	B6	C	14-12-2019	12	3.83	216.7847259	0.276797586	46.87504662	10.00826388	14.69295647	1433.415808	2.461400671	2380.365686	575.7129143	0.761857143	2211.95898	0.427873506	0.00067191432825845	0.773752094
53	SYZGAR	B6C_SYZGAR_1	B6	C	25-12-2019	13	4.21	207.0153891	0.323625476	71.46949312	10.21088781	11.08860516	1504.158205	3.85062543	3601.90475	1015.535917	0.904	4665.764306	0.506279904	0.00107501424483639	0.243408478
54	PERMAC	B6C_PERMAC_1	B6	C	26-12-2019	13	6.46	202.0184535	0.27106396	41.86954388	8.380833882	11.57221167	583.191286	4.72326521	2564.064433	777.0303667	0.9649	4876.858644	0.510582652	0.000244179531396106	0.026067821
55	PERMAC	B6D_PERMAC_1	B6	D	26-12-2019	13	2.8	202.0184535	0.27106396	41.86954388	8.380833882	11.57221167	583.191286	4.72326521	2564.064433	777.0303667	0.9649	4876.858644	0.510582652	0.000244179531396106	0.026067821
56	MYRMAL	B6D_MYRMAL_2	B6	D	28-10-2019	14	6.23	133.6415062	0.301195518	25.78509746	6.164588944	16.83160654	616.2407112	5.083665585	3539.741833	1117.4616	0.994683333	1524.449534	0.492879816	0.000158898267971117	0.252155763
57	MYRMAL	B1C_MYRMAL_1	B1	C	28-10-2019	14	5.25	133.6415062	0.301195518	25.78509746	6.164588944	16.83160654	616.2407112	5.083665585	3539.741833	1117.4616	0.994683333	1524.449534	0.492879816	0.000158898267971117	0.252155763
58	MYRMAL	B4C_MYRMAL_1	B4	C	28-10-2019	14	7.2	133.6415062	0.301195518	25.78509746	6.164588944	16.83160654	616.2407112	5.083665585	3539.741833	1117.4616	0.994683333	1524.449534	0.492879816	0.000158898267971117	0.252155763
59	MYRMAL	B6C_MYRMAL_1	B6	C	28-10-2019	14	8.36	133.6415062	0.301195518	25.78509746	6.164588944	16.83160654	616.2407112	5.083665585	3539.741833	1117.4616	0.994683333	1524.449534	0.492879816	0.000158898267971117	0.252155763
60	MYRMAL	B1D_MYRMAL_1	B1	D	28-10-2019	14	2.1	133.6415062	0.301195518	25.78509746	6.164588944	16.83160654	616.2407112	5.083665585	3539.741833	1117.4616	0.994683333	1524.449534	0.492879816	0.000158898267971117	0.252155763
61	MYRMAL	B4D_MYRMAL_1	B4	D	28-10-2019	14	1.9	133.6415062	0.301195518	25.78509746	6.164588944	16.83160654	616.2407112	5.083665585	3539.741833	1117.4616	0.994683333	1524.449534	0.492879816	0.000158898267971117	0.252155763
62	ELATUB	B1C_ELATUB_2	B1	C	29-10-2019	14	3.7	216.7847259	0.276797586	46.87504662	10.00826388	14.69295647	1433.415808	2.461400671	2380.365686	575.7129143	0.761857143	2211.95898	0.427873506	0.00067191432825845	0.773752094
63	ELATUB	B4C_ELATUB_2	B4	C	29-10-2019	14	4.51	216.7847259	0.276797586	46.87504662	10.00826388	14.69295647	1433.415808	2.461400671	2380.365686	575.7129143	0.761857143	2211.95898	0.427873506	0.00067191432825845	0.773752094
64	ELATUB	B1D_ELATUB_2	B1	D	29-10-2019	14	1.06	216.7847259	0.276797586	46.87504662	10.00826388	14.69295647	1433.415808	2.461400671	2380.365686	575.7129143	0.761857143	2211.95898	0.427873506	0.00067191432825845	0.773752094
65	ELATUB	B4D_ELATUB_2	B4	D	29-10-2019	14	0.831	216.7847259	0.276797586	46.87504662	10.00826388	14.69295647	1433.415808	2.461400671	2380.365686	575.7129143	0.761857143	2211.95898	0.427873506	0.00067191432825845	0.773752094
66	ELATUB	B4D_ELATUB_2	B4	D	29-10-2019	14	1.96	216.7847259	0.276797586	46.87504662	10.00826388	14.69295647	1433.415808	2.461400671	2380.365686	575.7129143	0.761857143	2211.95898	0.427873506	0.00067191432825845	0.773752094
67	SYZCAR	B3C_SYZCAR_2	B3	C	29-10-2019	14	9.77	195.8964661	0.302169018	49.38449312	8.146364487	13.51153323	2041.33856	2.523973251	3121.42638	899.6002	0.92074	5971.389084	0.307046761	0.00100810470071911	-0.919560842
68	SYZCAR	B4C_SYZCAR_3	B4	C	29-10-2019	14	10	195.8964661	0.302169018	49.38449312	8.146364487	13.51153323	2041.33856	2.523973251	3121.42638	899.6002	0.92074	5971.389084	0.307046761	0.00100810470071911	-0.919560842
69	SYZCAR	B1C_SYZCAR_3	B1	C	29-10-2019	14	8.51	195.8964661	0.302169018	49.38449312	8.146364487	13.51153323	2041.33856	2.523973251	3121.42638	899.6002	0.92074	5971.389084	0.307046761	0.00100810470071911	-0.919560842
70	SYZCAR	B2D_SYZCAR_2	B2	D	29-10-2019	14	4.72	195.8964661	0.302169018	49.38449312	8.146364487	13.51153323	2041.33856	2.523973251	3121.42638	899.6002	0.92074	5971.389084	0.307046761	0.00100810470071911	-0.919560842
71	SYZCAR	B3D_SYZCAR_2	B3	D	30-10-2019	14	1.89	195.8964661	0.302169018	49.38449312	8.146364487	13.51153323	2041.33856	2.523973251	3121.42638	899.6002	0.92074	5971.389084	0.307046761	0.00100810470071911	-0.919560842
72	SYZCAR	B4D_SYZCAR_1	B4	D	30-10-2019	14	2.39	195.8964661	0.302169018	49.38449312	8.146364487	13.51153323	2041.33856	2.523973251	3121.42638	899.6002	0.92074	5971.389084	0.307046761	0.00100810470071911	-0.919560842
73	OLEDIO	B2C_OLEDIO_3	B2	C	30-10-2019	14	5.36	209.931802	0.295800092	64.99579857	10.97051634	11.76342558	726.9939941	2.429544117	3096.44404	901.7698	0.89988	3753.436962	0.490002144	0.000472515552021234	-1.388863921
74	OLEDIO	B1C_OLEDIO_2	B1	C	30-10-2019	14	5.01	209.931802	0.295800092	64.99579857	10.97051634	11.76342558	726.9939941	2.429544117	3096.44404	901.7698	0.89988	3753.436962	0.490002144	0.000472515552021234	-1.388863921
75	OLEDIO	B5C_OLEDIO_3	B5	C	30-10-2019	14	3.01	209.931802	0.295800092	64.99579857	10.97051634	11.76342558	726.9939941	2.429544117	3096.44404	901.7698	0.89988	3753.436962	0.490002144	0.000472515552021234	-1.388863921
76	OLEDIO	B3D_OLEDIO_2	B3	D	30-10-2019	14	3.14	209.931802	0.295800092	64.99579857	10.97051634	11.76342558	726.9939941	2.429544117	3096.44404	901.7698	0.89988	3753.436962	0.490002144	0.000472515552021234	-1.388863921
77	OLEDIO	B2D_OLEDIO_1	B2	D	30-10-2019	14	2.99	209.931802	0.295800092	64.99579857	10.97051634	11.76342558	726.9939941	2.429544117	3096.44404	901.7698	0.89988	3753.436962	0.490002144	0.000472515552021234	-1.388863921
78	OLEDIO	B1D_OLEDIO_1	B1	D	30-10-2019	14	3.33	209.931802	0.295800092	64.99579857	10.97051634	11.76342558	726.9939941	2.429544117	3096.44404	901.7698	0.89988	3753.436962	0.490002144	0.000472515552021234	-1.388863921
79	HOLGRA	B2C_HOLGRA_1	B2	C	31-10-2019	14	6.21	197.4953541	0.283209918	36.69679766	8.779858396	19.25673425	572.0662725	5.608423241	3003.986275	747.648225	0.7919	4286.736592	0.267806256	0.000209930002500429	-1.345243599
80	HOLGRA	B3C_HOLGRA_1	B3	C	31-10-2019	14	6.05	197.4953541	0.283209918	36.69679766	8.779858396	19.25673425	572.0662725	5.608423241	3003.986275	747.648225	0.7919	4286.736592	0.267806256	0.000209930002500429	-1.345243599
81	HOLGRA	B5C_HOLGRA_1	B5	C	31-10-2019	14	5.53	197.4953541	0.283209918	36.69679766	8.779858396	19.25673425	572.0662725	5.608423241	3003.986275	747.648225	0.7919	4286.736592	0.267806256	0.000209930002500429	-1.345243599
82	HOLGRA	B2D_HOLGRA_1	B2	D	31-10-2019	14	4.76	197.4953541	0.283209918	36.69679766	8.779858396	19.25673425	572.0662725	5.608423241	3003.986275	747.648225	0.7919	4286.736592	0.267806256	0.000209930002500429	-1.345243599
83	HOLGRA	B1D_HOLGRA_1	B1	D	31-10-2019	14	6.15	197.4953541	0.283209918	36.69679766	8.779858396	19.25673425	572.0662725	5.608423241	3003.986275	747.648225	0.7919	4286.736592	0.267806256	0.000209930002500429	-1.345243599
84	HOLGRA	B3D_HOLGRA_1	B3	D	31-10-2019	14	2.72	197.4953541	0.283209918	36.69679766	8.779858396	19.25673425	572.0662725	5.608423241	3003.986275	747.648225	0.7919	4286.736592	0.267806256	0.000209930002500429	-1.345243599
85	SYZCUM	B3C_SYZCUM_1	B3	C	31-10-2019	14	7.42	182.0422956	0.345244972	47.24807657	8.099076283	12.80475421	940.2495575	2.956952712	3933.593233	1038.715283	0.856233333	1406.768404	0.411695774	0.000444249830876686	-0.776573609
86	SYZCUM	B1C_SYZCUM_1	B1	C	31-10-2019	14	8.75	182.0422956	0.345244972	47.24807657	8.099076283	12.80475421	940.2495575	2.956952712	3933.593233	1038.715283	0.856233333	1406.768404	0.411695774	0.000444249830876686	-0.776573609
87	SYZCUM	B4C_SYZCUM_1	B4	C	31-10-2019	14	8.82	182.0422956	0.345244972	47.24807657	8.099076283	12.80475421	940.2495575	2.956952712	3933.593233	1038.715283	0.856233333	1406.768404	0.411695774	0.000444249830876686	-0.776573609
88	SYZCUM	B2D_SYZCUM_2	B2	D	31-10-2019	14	1.78	182.0422956	0.345244972	47.24807657	8.099076283	12.80475421	940.2495575	2.956952712	3933.593233	1038.715283	0.856233333	1406.768404	0.411695774	0.000444249830876686	-0.776573609
89	SYZCUM	B3D_SYZCUM_2	B3	D	01-11-2019	14	2.78	182.0422956	0.345244972	47.24807657	8.099076283	12.80475421	940.2495575	2.956952712	3933.593233	1038.715283	0.856233333	1406.768404	0.411695774	0.000444249830876686	-0.776573609
90	SYZCUM	B1D_SYZCUM_1	B1	D	01-11-2019	14	1.44	182.0422956	0.345244972	47.24807657	8.099076283	12.80475421	940.2495575	2.956952712	3933.593233	1038.715283	0.856233333	1406.768404	0.411695774	0.000444249830876686	-0.776573609
91	SYZGAR	B1C_SYZGAR_1	B1	C	01-11-2019	14	5.21	207.0153891	0.323625476	71.46949312	10.21088781	11.08860516	1504.158205	3.85062543	3601.90475	1015.535917	0.904	4665.764306	0.506279904	0.00107501424483639	0.243408478
92	SYZGAR	B2C_SYZGAR_2	B2	C	01-11-2019	14	8.11	207.0153891	0.323625476	71.46949312	10.21088781	11.08860516	1504.158205	3.85062543	3601.90475	1015.535917	0.904	4665.764306	0.506279904	0.00107501424483639	0.243408478
93	SYZGAR	B2D_SYZGAR_1	B2	D	01-11-2019	14	4.64	207.0153891	0.323625476	71.46949312	10.21088781	11.08860516	1504.158205	3.85062543	3601.90475	1015.535917	0.904	4665.764306	0.506279904	0.00107501424483639	0.243408478
94	SYZGAR	B2D_SYZGAR_3	B2	D	01-11-2019	14	3.1	207.0153891	0.323625476	71.46949312	10.21088781	11.08860516	1504.158205	3.85062543	3601.90475	1015.535917	0.904	4665.764306	0.506279904	0.00107501424483639	0.243408478
95	ELASER	B2C_ELASER_1	B2	C	28-12-2019	14	3.3	155.5291005	0.28410372	47.730002	9.68830159	14.26323196	1157.537172	4.146649175	2962.493633	784.7249	0.852366667	4836.46427	0.40226297	0.000552492515346344	-0.139620046
96	ELASER	B4C_ELASER_2	B4	C	28-12-2019	14	5.07	155.5291005	0.28410372	47.730002	9.68830159	14.26323196	1157.537172	4.146649175	2962.493633	784.7249	0.852366667	4836.46427	0.40226297	0.000552492515346344	-0.139620046
97	ELASER	B1C_ELASER_1	B1	C	28-12-2019	14	4.67	155.5291005	0.28410372	47.730002	9.68830159	14.26323196	1157.537172	4.146649175	2962.493633	784.7249	0.852366667	4836.46427	0.40226297	0.000552492515346344	-0.139620046
98	ELASER	B2D_ELASER_1	B2	D	28-12-2019	14	2.32	155.5291005	0.28410372	47.730002	9.68830159	14.26323196	1157.537172	4.146649175	2962.493633	784.7249	0.852366667	4836.46427	0.40226297	0.000552492515346344	-0.139620046
99	ACTMAL	B3C_ACTMAL_3	B3	C	28-12-2019	14	1.15	216	0.41	26.94018924	7.747420767	7.148523677	643.8434417	3.874689385	2871.571925	728.97985	0.826775	69705.48623	0.440561239	0.000173452641603309	0.211764222
100	ACTMAL	B4C_ACTMAL_3	B4	C	28-12-2019	14	1.3	216	0.41	26.94018924	7.747420767	7.148523677	643.8434417	3.874689385	2871.571925	728.97985	0.826775	69705.48623	0.440561239	0.000173452641603309	0.211764222
101	ACTMAL	B3D_ACTMAL_1	B3	D	28-12-2019	14	0.112	216	0.41	26.94018924	7.747420767	7.148523677	643.8434417	3.874689385	2871.571925	728.97985	0.826775	69705.48623	0.440561239	0.000173452641603309	0.211764222
102	ACTMAL	B4D_ACTMAL_1	B4	D	28-12-2019	14	0.364	216	0.41	26.94018924	7.747420767	7.148523677	643.8434417	3.874689385	2871.571925	728.97985	0.826775	69705.48623	0.440561239	0.000173452641603309	0.211764222
103	ACTMAL	B3C_ACTMAL_1	B3	C	29-12-2019	14	1.71	216	0.41	26.94018924	7.747420767	7.148523677	643.8434417	3.874689385	2871.571925	728.97985	0.826775	69705.48623	0.440561239	0.000173452641603309	0.211764222
104	ACTMAL	B2D_ACTMAL_1	B2	D	29-12-2019	14	0.5005	216	0.41	26.94018924	7.747420767	7.148523677	643.8434417	3.874689385	2871.571925	728.97985	0.826775	69705.48623	0.440561239	0.000173452641603309	0.211764222
105	PALELL	B1C_PALELL_2	B1	C	09-11-2019	15	2.1	170.804427	0.273321776	85.78046785	14.11285716	13.37975778	203.6624458	2.351542603	2276.418975	646.851625	0.89625	8127.242572	0.415577706	0.000174702598841993	1.322966752
106	PALELL	B3C_PALELL_3	B3	C	09-11-2019	15	3.71	170.804427	0.273321776	85.78046785	14.11285716	13.37975778	203.6624458	2.351542603	2276.418975	646.851625	0.89625	8127.242572	0.415577706	0.000174702598841993	1.322966752
107	PALELL	B2C_PALELL_3	B2	C	09-11-2019	15	5.21	170.804427	0.273321776	85.78046785	14.11285716	13.37975778	203.6624458	2.351542603	2276.418975	646.851625	0.89625	8127.242572	0.415577706	0.000174702598841993	1.322966752
108	PALELL	B2D_PALELL_2	B2	D	09-11-2019	15	1.77	170.804427	0.273321776	85.78046785	14.11285716	13.37975778	203.6624458	2.351542603	2276.418975	646.851625	0.89625	8127.242572	0.415577706	0.000174702598841993	1.322966752
109	PALELL	B1D_PALELL_3	B1	D	09-11-2019	15	0.931	170.804427	0.273321776	85.78046785	14.11285716	13.37975778	203.6624458	2.351542603	2276.418975	646.851625	0.89625	8127.242572	0.415577706	0.000174702598841993	1.322966752
110	PALELL	B4D_PALELL_1	B4	D	09-11-2019	15	1.81	170.804427	0.273321776	85.78046785	14.11285716	13.37975778	203.6624458	2.351542603	2276.418975	646.851625	0.89625	8127.242572	0.415577706	0.000174702598841993	1.322966752
111	GARIND	B2C_GARIND_3	B2	C	09-11-2019	15	5.14	181.8993768	0.202884921	62.79102276	10.34186582	12.82383234	545.4932391	2.318034465	4018.5075	1043.97074	0.84668	3594.800403	0.514563766	0.000342520783917542	-0.750471504
112	GARIND	B3C_GARIND_3	B3	C	09-11-2019	15	5.42	181.8993768	0.202884921	62.79102276	10.34186582	12.82383234	545.4932391	2.318034465	4018.5075	1043.97074	0.84668	3594.800403	0.514563766	0.000342520783917542	-0.750471504
113	GARIND	B1C_GARIND_1	B1	C	09-11-2019	15	5.61	181.8993768	0.202884921	62.79102276	10.34186582	12.82383234	545.4932391	2.318034465	4018.5075	1043.97074	0.84668	3594.800403	0.514563766	0.000342520783917542	-0.750471504
114	GARIND	B3D_GARIND_3	B3	D	09-11-2019	15	3.83	181.8993768	0.202884921	62.79102276	10.34186582	12.82383234	545.4932391	2.318034465	4018.5075	1043.97074	0.84668	3594.800403	0.514563766	0.000342520783917542	-0.750471504
115	GARIND	B1D_GARIND_2	B1	D	09-11-2019	15	3.1	181.8993768	0.202884921	62.79102276	10.34186582	12.82383234	545.4932391	2.318034465	4018.5075	1043.97074	0.84668	3594.800403	0.514563766	0.000342520783917542	-0.750471504
116	GARIND	B2D_GARIND_1	B2	D	09-11-2019	15	2.762	181.8993768	0.202884921	62.79102276	10.34186582	12.82383234	545.4932391	2.318034465	4018.5075	1043.97074	0.84668	3594.800403	0.514563766	0.000342520783917542	-0.750471504
