# Supplementary material for: Anatomical traits explain drought response of seedlings from wet tropical forests
Source: Ecol Evol. 2024 Sep 1;14(9):e70155. doi: 10.1002/ece3.70155 (PMC11366499; doi:10.1002/ece3.70155)
Supplement: Supplementary file 1 — Data S1. [file ECE3-14-e70155-s001.zip › survival_traits.csv]

Sr.	SPECIES	species_code	treatment	week_num	DOA	block_code	MEAN_SLA	MEAN_LDMC	MEAN_SS	MEAN_SL	MEAN_XD	MEAN_SD	MEAN_VD	MEAN_RL	MEAN_RA	MEAN_RD	MEAN_SRL	MEAN_RF	SI	SA
1	ACTMAL	B1C_ACTMAL_2	C	16	0	B1	216	0.41	26.94018924	7.747420767	7.148523677	643.8434417	3.874689385	2871.571925	728.97985	0.826775	69705.48623	0.440561239	0.211764222	0.000173452641603309
2	ACTMAL	B3C_ACTMAL_2	C	16	1	B3	216	0.41	26.94018924	7.747420767	7.148523677	643.8434417	3.874689385	2871.571925	728.97985	0.826775	69705.48623	0.440561239	0.211764222	0.000173452641603309
3	ACTMAL	B1C_ACTMAL_1	C	16	0	B1	216	0.41	26.94018924	7.747420767	7.148523677	643.8434417	3.874689385	2871.571925	728.97985	0.826775	69705.48623	0.440561239	0.211764222	0.000173452641603309
4	ACTMAL	B1D_ACTMAL_1	D	16	0	B1	216	0.41	26.94018924	7.747420767	7.148523677	643.8434417	3.874689385	2871.571925	728.97985	0.826775	69705.48623	0.440561239	0.211764222	0.000173452641603309
5	ACTMAL	B4D_ACTMAL_1	D	16	1	B4	216	0.41	26.94018924	7.747420767	7.148523677	643.8434417	3.874689385	2871.571925	728.97985	0.826775	69705.48623	0.440561239	0.211764222	0.000173452641603309
6	ACTMAL	B1D_ACTMAL_3	D	16	0	B1	216	0.41	26.94018924	7.747420767	7.148523677	643.8434417	3.874689385	2871.571925	728.97985	0.826775	69705.48623	0.440561239	0.211764222	0.000173452641603309
7	ACTMAL	B6C_ACTMAL_2	C	16	1	B6	216	0.41	26.94018924	7.747420767	7.148523677	643.8434417	3.874689385	2871.571925	728.97985	0.826775	69705.48623	0.440561239	0.211764222	0.000173452641603309
8	ACTMAL	B3C_ACTMAL_3	C	16	1	B3	216	0.41	26.94018924	7.747420767	7.148523677	643.8434417	3.874689385	2871.571925	728.97985	0.826775	69705.48623	0.440561239	0.211764222	0.000173452641603309
9	ACTMAL	B1D_ACTMAL_2	D	16	0	B1	216	0.41	26.94018924	7.747420767	7.148523677	643.8434417	3.874689385	2871.571925	728.97985	0.826775	69705.48623	0.440561239	0.211764222	0.000173452641603309
10	ACTMAL	B4D_ACTMAL_3	D	16	0	B4	216	0.41	26.94018924	7.747420767	7.148523677	643.8434417	3.874689385	2871.571925	728.97985	0.826775	69705.48623	0.440561239	0.211764222	0.000173452641603309
11	ACTMAL	B3D_ACTMAL_1	D	16	1	B3	216	0.41	26.94018924	7.747420767	7.148523677	643.8434417	3.874689385	2871.571925	728.97985	0.826775	69705.48623	0.440561239	0.211764222	0.000173452641603309
12	ACTMAL	B3D_ACTMAL_2	D	16	1	B3	216	0.41	26.94018924	7.747420767	7.148523677	643.8434417	3.874689385	2871.571925	728.97985	0.826775	69705.48623	0.440561239	0.211764222	0.000173452641603309
13	ACTMAL	B3D_ACTMAL_3	D	16	1	B3	216	0.41	26.94018924	7.747420767	7.148523677	643.8434417	3.874689385	2871.571925	728.97985	0.826775	69705.48623	0.440561239	0.211764222	0.000173452641603309
14	ACTMAL	B1C_ACTMAL_3	C	16	0	B1	216	0.41	26.94018924	7.747420767	7.148523677	643.8434417	3.874689385	2871.571925	728.97985	0.826775	69705.48623	0.440561239	0.211764222	0.000173452641603309
15	ACTMAL	B5C_ACTMAL_3	C	16	1	B5	216	0.41	26.94018924	7.747420767	7.148523677	643.8434417	3.874689385	2871.571925	728.97985	0.826775	69705.48623	0.440561239	0.211764222	0.000173452641603309
16	ACTMAL	B4C_ACTMAL_1	C	16	0	B4	216	0.41	26.94018924	7.747420767	7.148523677	643.8434417	3.874689385	2871.571925	728.97985	0.826775	69705.48623	0.440561239	0.211764222	0.000173452641603309
17	ACTMAL	B4C_ACTMAL_2	C	16	1	B4	216	0.41	26.94018924	7.747420767	7.148523677	643.8434417	3.874689385	2871.571925	728.97985	0.826775	69705.48623	0.440561239	0.211764222	0.000173452641603309
18	ACTMAL	B4C_ACTMAL_3	C	16	1	B4	216	0.41	26.94018924	7.747420767	7.148523677	643.8434417	3.874689385	2871.571925	728.97985	0.826775	69705.48623	0.440561239	0.211764222	0.000173452641603309
19	ACTMAL	B6C_ACTMAL_1	C	16	1	B6	216	0.41	26.94018924	7.747420767	7.148523677	643.8434417	3.874689385	2871.571925	728.97985	0.826775	69705.48623	0.440561239	0.211764222	0.000173452641603309
20	ACTMAL	B5D_ACTMAL_3	D	16	0	B5	216	0.41	26.94018924	7.747420767	7.148523677	643.8434417	3.874689385	2871.571925	728.97985	0.826775	69705.48623	0.440561239	0.211764222	0.000173452641603309
21	ACTMAL	B6C_ACTMAL_3	C	16	0	B6	216	0.41	26.94018924	7.747420767	7.148523677	643.8434417	3.874689385	2871.571925	728.97985	0.826775	69705.48623	0.440561239	0.211764222	0.000173452641603309
22	ACTMAL	B4D_ACTMAL_2	D	16	1	B4	216	0.41	26.94018924	7.747420767	7.148523677	643.8434417	3.874689385	2871.571925	728.97985	0.826775	69705.48623	0.440561239	0.211764222	0.000173452641603309
23	ACTMAL	B2C_ACTMAL_1	C	16	1	B2	216	0.41	26.94018924	7.747420767	7.148523677	643.8434417	3.874689385	2871.571925	728.97985	0.826775	69705.48623	0.440561239	0.211764222	0.000173452641603309
24	ACTMAL	B2C_ACTMAL_2	C	16	1	B2	216	0.41	26.94018924	7.747420767	7.148523677	643.8434417	3.874689385	2871.571925	728.97985	0.826775	69705.48623	0.440561239	0.211764222	0.000173452641603309
25	ACTMAL	B2C_ACTMAL_3	C	16	1	B2	216	0.41	26.94018924	7.747420767	7.148523677	643.8434417	3.874689385	2871.571925	728.97985	0.826775	69705.48623	0.440561239	0.211764222	0.000173452641603309
26	ACTMAL	B5C_ACTMAL_1	C	16	0	B5	216	0.41	26.94018924	7.747420767	7.148523677	643.8434417	3.874689385	2871.571925	728.97985	0.826775	69705.48623	0.440561239	0.211764222	0.000173452641603309
27	ACTMAL	B5C_ACTMAL_2	C	16	0	B5	216	0.41	26.94018924	7.747420767	7.148523677	643.8434417	3.874689385	2871.571925	728.97985	0.826775	69705.48623	0.440561239	0.211764222	0.000173452641603309
28	ACTMAL	B2D_ACTMAL_1	D	16	1	B2	216	0.41	26.94018924	7.747420767	7.148523677	643.8434417	3.874689385	2871.571925	728.97985	0.826775	69705.48623	0.440561239	0.211764222	0.000173452641603309
29	ACTMAL	B2D_ACTMAL_2	D	16	0	B2	216	0.41	26.94018924	7.747420767	7.148523677	643.8434417	3.874689385	2871.571925	728.97985	0.826775	69705.48623	0.440561239	0.211764222	0.000173452641603309
30	ACTMAL	B2D_ACTMAL_3	D	16	0	B2	216	0.41	26.94018924	7.747420767	7.148523677	643.8434417	3.874689385	2871.571925	728.97985	0.826775	69705.48623	0.440561239	0.211764222	0.000173452641603309
31	ACTMAL	B5D_ACTMAL_1	D	16	0	B5	216	0.41	26.94018924	7.747420767	7.148523677	643.8434417	3.874689385	2871.571925	728.97985	0.826775	69705.48623	0.440561239	0.211764222	0.000173452641603309
32	ACTMAL	B5D_ACTMAL_2	D	16	0	B5	216	0.41	26.94018924	7.747420767	7.148523677	643.8434417	3.874689385	2871.571925	728.97985	0.826775	69705.48623	0.440561239	0.211764222	0.000173452641603309
33	ACTMAL	B3C_ACTMAL_1	C	16	1	B3	216	0.41	26.94018924	7.747420767	7.148523677	643.8434417	3.874689385	2871.571925	728.97985	0.826775	69705.48623	0.440561239	0.211764222	0.000173452641603309
34	ACTMAL	B6D_ACTMAL_1	D	16	1	B6	216	0.41	26.94018924	7.747420767	7.148523677	643.8434417	3.874689385	2871.571925	728.97985	0.826775	69705.48623	0.440561239	0.211764222	0.000173452641603309
35	ACTMAL	B6D_ACTMAL_2	D	16	1	B6	216	0.41	26.94018924	7.747420767	7.148523677	643.8434417	3.874689385	2871.571925	728.97985	0.826775	69705.48623	0.440561239	0.211764222	0.000173452641603309
36	ACTMAL	B6D_ACTMAL_3	D	16	1	B6	216	0.41	26.94018924	7.747420767	7.148523677	643.8434417	3.874689385	2871.571925	728.97985	0.826775	69705.48623	0.440561239	0.211764222	0.000173452641603309
37	APOLIN	B5C_APOLIN_1	C	12	1	B5	NA	NA	NA	NA	NA	523.2724017	3.025534826	NA	NA	NA	NA	0.580424875	-0.91286086	NA
38	APOLIN	B4D_APOLIN_1	D	12	0	B4	NA	NA	NA	NA	NA	523.2724017	3.025534826	NA	NA	NA	NA	0.580424875	-0.91286086	NA
39	APOLIN	B4D_APOLIN_2	D	12	1	B4	NA	NA	NA	NA	NA	523.2724017	3.025534826	NA	NA	NA	NA	0.580424875	-0.91286086	NA
40	APOLIN	B3D_APOLIN_1	D	12	0	B3	NA	NA	NA	NA	NA	523.2724017	3.025534826	NA	NA	NA	NA	0.580424875	-0.91286086	NA
41	APOLIN	B1D_APOLIN_1	D	12	1	B1	NA	NA	NA	NA	NA	523.2724017	3.025534826	NA	NA	NA	NA	0.580424875	-0.91286086	NA
42	APOLIN	B6C_APOLIN_1	C	12	1	B6	NA	NA	NA	NA	NA	523.2724017	3.025534826	NA	NA	NA	NA	0.580424875	-0.91286086	NA
43	APOLIN	B6C_APOLIN_2	C	12	1	B6	NA	NA	NA	NA	NA	523.2724017	3.025534826	NA	NA	NA	NA	0.580424875	-0.91286086	NA
44	APOLIN	B2D_APOLIN_1	D	12	1	B2	NA	NA	NA	NA	NA	523.2724017	3.025534826	NA	NA	NA	NA	0.580424875	-0.91286086	NA
45	APOLIN	B4C_APOLIN_1	C	12	1	B4	NA	NA	NA	NA	NA	523.2724017	3.025534826	NA	NA	NA	NA	0.580424875	-0.91286086	NA
46	APOLIN	B3C_APOLIN_1	C	12	1	B3	NA	NA	NA	NA	NA	523.2724017	3.025534826	NA	NA	NA	NA	0.580424875	-0.91286086	NA
47	APOLIN	B2C_APOLIN_1	C	12	1	B2	NA	NA	NA	NA	NA	523.2724017	3.025534826	NA	NA	NA	NA	0.580424875	-0.91286086	NA
48	APOLIN	B1C_APOLIN_1	C	12	1	B1	NA	NA	NA	NA	NA	523.2724017	3.025534826	NA	NA	NA	NA	0.580424875	-0.91286086	NA
49	APOLIN	B5D_APOLIN_1	D	12	1	B5	NA	NA	NA	NA	NA	523.2724017	3.025534826	NA	NA	NA	NA	0.580424875	-0.91286086	NA
50	APOLIN	B5D_APOLIN_2	D	12	0	B5	NA	NA	NA	NA	NA	523.2724017	3.025534826	NA	NA	NA	NA	0.580424875	-0.91286086	NA
51	APOLIN	B2D_APOLIN_2	D	12	1	B2	NA	NA	NA	NA	NA	523.2724017	3.025534826	NA	NA	NA	NA	0.580424875	-0.91286086	NA
52	APOLIN	B1D_APOLIN_2	D	12	1	B1	NA	NA	NA	NA	NA	523.2724017	3.025534826	NA	NA	NA	NA	0.580424875	-0.91286086	NA
53	APOLIN	B3D_APOLIN_2	D	12	1	B3	NA	NA	NA	NA	NA	523.2724017	3.025534826	NA	NA	NA	NA	0.580424875	-0.91286086	NA
54	APOLIN	B2C_APOLIN_2	C	12	0	B2	NA	NA	NA	NA	NA	523.2724017	3.025534826	NA	NA	NA	NA	0.580424875	-0.91286086	NA
55	APOLIN	B4C_APOLIN_2	C	12	1	B4	NA	NA	NA	NA	NA	523.2724017	3.025534826	NA	NA	NA	NA	0.580424875	-0.91286086	NA
56	APOLIN	B6D_APOLIN_2	D	12	0	B6	NA	NA	NA	NA	NA	523.2724017	3.025534826	NA	NA	NA	NA	0.580424875	-0.91286086	NA
57	APOLIN	B5C_APOLIN_2	C	12	1	B5	NA	NA	NA	NA	NA	523.2724017	3.025534826	NA	NA	NA	NA	0.580424875	-0.91286086	NA
58	APOLIN	B1C_APOLIN_2	C	12	1	B1	NA	NA	NA	NA	NA	523.2724017	3.025534826	NA	NA	NA	NA	0.580424875	-0.91286086	NA
59	APOLIN	B6D_APOLIN_1	D	12	1	B6	NA	NA	NA	NA	NA	523.2724017	3.025534826	NA	NA	NA	NA	0.580424875	-0.91286086	NA
60	APOLIN	B3C_APOLIN_2	C	12	1	B3	NA	NA	NA	NA	NA	523.2724017	3.025534826	NA	NA	NA	NA	0.580424875	-0.91286086	NA
61	ARTHET	B1D_ARTHET_1	D	16	1	B1	191.0113205	0.307073859	83.92375143	11.38156956	12.00774208	1872.848276	2.006616122	3932.553967	1124.461933	0.92805	961.1945299	0.413822692	0.264095918	0.00157176453181128
62	ARTHET	B3C_ARTHET_1	C	16	1	B3	191.0113205	0.307073859	83.92375143	11.38156956	12.00774208	1872.848276	2.006616122	3932.553967	1124.461933	0.92805	961.1945299	0.413822692	0.264095918	0.00157176453181128
63	ARTHET	B3C_ARTHET_2	C	16	1	B3	191.0113205	0.307073859	83.92375143	11.38156956	12.00774208	1872.848276	2.006616122	3932.553967	1124.461933	0.92805	961.1945299	0.413822692	0.264095918	0.00157176453181128
64	ARTHET	B1D_ARTHET_2	D	16	1	B1	191.0113205	0.307073859	83.92375143	11.38156956	12.00774208	1872.848276	2.006616122	3932.553967	1124.461933	0.92805	961.1945299	0.413822692	0.264095918	0.00157176453181128
65	ARTHET	B1C_ARTHET_1	C	16	1	B1	191.0113205	0.307073859	83.92375143	11.38156956	12.00774208	1872.848276	2.006616122	3932.553967	1124.461933	0.92805	961.1945299	0.413822692	0.264095918	0.00157176453181128
66	ARTHET	B1D_ARTHET_3	D	16	0	B1	191.0113205	0.307073859	83.92375143	11.38156956	12.00774208	1872.848276	2.006616122	3932.553967	1124.461933	0.92805	961.1945299	0.413822692	0.264095918	0.00157176453181128
67	ARTHET	B2C_ARTHET_3	C	16	1	B2	191.0113205	0.307073859	83.92375143	11.38156956	12.00774208	1872.848276	2.006616122	3932.553967	1124.461933	0.92805	961.1945299	0.413822692	0.264095918	0.00157176453181128
68	ARTHET	B3D_ARTHET_3	D	16	1	B3	191.0113205	0.307073859	83.92375143	11.38156956	12.00774208	1872.848276	2.006616122	3932.553967	1124.461933	0.92805	961.1945299	0.413822692	0.264095918	0.00157176453181128
69	ARTHET	B3C_ARTHET_3	C	16	1	B3	191.0113205	0.307073859	83.92375143	11.38156956	12.00774208	1872.848276	2.006616122	3932.553967	1124.461933	0.92805	961.1945299	0.413822692	0.264095918	0.00157176453181128
70	ARTHET	B4C_ARTHET_2	C	16	1	B4	191.0113205	0.307073859	83.92375143	11.38156956	12.00774208	1872.848276	2.006616122	3932.553967	1124.461933	0.92805	961.1945299	0.413822692	0.264095918	0.00157176453181128
71	ARTHET	B4C_ARTHET_3	C	16	1	B4	191.0113205	0.307073859	83.92375143	11.38156956	12.00774208	1872.848276	2.006616122	3932.553967	1124.461933	0.92805	961.1945299	0.413822692	0.264095918	0.00157176453181128
72	ARTHET	B6C_ARTHET_3	C	16	1	B6	191.0113205	0.307073859	83.92375143	11.38156956	12.00774208	1872.848276	2.006616122	3932.553967	1124.461933	0.92805	961.1945299	0.413822692	0.264095918	0.00157176453181128
73	ARTHET	B1C_ARTHET_2	C	16	1	B1	191.0113205	0.307073859	83.92375143	11.38156956	12.00774208	1872.848276	2.006616122	3932.553967	1124.461933	0.92805	961.1945299	0.413822692	0.264095918	0.00157176453181128
74	ARTHET	B6C_ARTHET_2	C	16	1	B6	191.0113205	0.307073859	83.92375143	11.38156956	12.00774208	1872.848276	2.006616122	3932.553967	1124.461933	0.92805	961.1945299	0.413822692	0.264095918	0.00157176453181128
75	ARTHET	B2D_ARTHET_3	D	16	1	B2	191.0113205	0.307073859	83.92375143	11.38156956	12.00774208	1872.848276	2.006616122	3932.553967	1124.461933	0.92805	961.1945299	0.413822692	0.264095918	0.00157176453181128
76	ARTHET	B3D_ARTHET_2	D	16	1	B3	191.0113205	0.307073859	83.92375143	11.38156956	12.00774208	1872.848276	2.006616122	3932.553967	1124.461933	0.92805	961.1945299	0.413822692	0.264095918	0.00157176453181128
77	ARTHET	B4D_ARTHET_3	D	16	0	B4	191.0113205	0.307073859	83.92375143	11.38156956	12.00774208	1872.848276	2.006616122	3932.553967	1124.461933	0.92805	961.1945299	0.413822692	0.264095918	0.00157176453181128
78	ARTHET	B2D_ARTHET_1	D	16	1	B2	191.0113205	0.307073859	83.92375143	11.38156956	12.00774208	1872.848276	2.006616122	3932.553967	1124.461933	0.92805	961.1945299	0.413822692	0.264095918	0.00157176453181128
79	ARTHET	B3D_ARTHET_1	D	16	1	B3	191.0113205	0.307073859	83.92375143	11.38156956	12.00774208	1872.848276	2.006616122	3932.553967	1124.461933	0.92805	961.1945299	0.413822692	0.264095918	0.00157176453181128
80	ARTHET	B2C_ARTHET_2	C	16	1	B2	191.0113205	0.307073859	83.92375143	11.38156956	12.00774208	1872.848276	2.006616122	3932.553967	1124.461933	0.92805	961.1945299	0.413822692	0.264095918	0.00157176453181128
81	ARTHET	B6D_ARTHET_1	D	16	1	B6	191.0113205	0.307073859	83.92375143	11.38156956	12.00774208	1872.848276	2.006616122	3932.553967	1124.461933	0.92805	961.1945299	0.413822692	0.264095918	0.00157176453181128
82	ARTHET	B6D_ARTHET_3	D	16	1	B6	191.0113205	0.307073859	83.92375143	11.38156956	12.00774208	1872.848276	2.006616122	3932.553967	1124.461933	0.92805	961.1945299	0.413822692	0.264095918	0.00157176453181128
83	ARTHET	B2D_ARTHET_2	D	16	1	B2	191.0113205	0.307073859	83.92375143	11.38156956	12.00774208	1872.848276	2.006616122	3932.553967	1124.461933	0.92805	961.1945299	0.413822692	0.264095918	0.00157176453181128
84	ARTHET	B4D_ARTHET_1	D	16	1	B4	191.0113205	0.307073859	83.92375143	11.38156956	12.00774208	1872.848276	2.006616122	3932.553967	1124.461933	0.92805	961.1945299	0.413822692	0.264095918	0.00157176453181128
85	ARTHET	B5D_ARTHET_1	D	16	1	B5	191.0113205	0.307073859	83.92375143	11.38156956	12.00774208	1872.848276	2.006616122	3932.553967	1124.461933	0.92805	961.1945299	0.413822692	0.264095918	0.00157176453181128
86	ARTHET	B5D_ARTHET_2	D	16	1	B5	191.0113205	0.307073859	83.92375143	11.38156956	12.00774208	1872.848276	2.006616122	3932.553967	1124.461933	0.92805	961.1945299	0.413822692	0.264095918	0.00157176453181128
87	ARTHET	B1C_ARTHET_3	C	16	1	B1	191.0113205	0.307073859	83.92375143	11.38156956	12.00774208	1872.848276	2.006616122	3932.553967	1124.461933	0.92805	961.1945299	0.413822692	0.264095918	0.00157176453181128
88	ARTHET	B6C_ARTHET_1	C	16	1	B6	191.0113205	0.307073859	83.92375143	11.38156956	12.00774208	1872.848276	2.006616122	3932.553967	1124.461933	0.92805	961.1945299	0.413822692	0.264095918	0.00157176453181128
89	ARTHET	B4D_ARTHET_2	D	16	0	B4	191.0113205	0.307073859	83.92375143	11.38156956	12.00774208	1872.848276	2.006616122	3932.553967	1124.461933	0.92805	961.1945299	0.413822692	0.264095918	0.00157176453181128
90	ARTHET	B5C_ARTHET_3	C	16	1	B5	191.0113205	0.307073859	83.92375143	11.38156956	12.00774208	1872.848276	2.006616122	3932.553967	1124.461933	0.92805	961.1945299	0.413822692	0.264095918	0.00157176453181128
91	ARTHET	B6D_ARTHET_2	D	16	1	B6	191.0113205	0.307073859	83.92375143	11.38156956	12.00774208	1872.848276	2.006616122	3932.553967	1124.461933	0.92805	961.1945299	0.413822692	0.264095918	0.00157176453181128
92	ARTHET	B4C_ARTHET_1	C	16	1	B4	191.0113205	0.307073859	83.92375143	11.38156956	12.00774208	1872.848276	2.006616122	3932.553967	1124.461933	0.92805	961.1945299	0.413822692	0.264095918	0.00157176453181128
93	ARTHET	B2C_ARTHET_1	C	16	1	B2	191.0113205	0.307073859	83.92375143	11.38156956	12.00774208	1872.848276	2.006616122	3932.553967	1124.461933	0.92805	961.1945299	0.413822692	0.264095918	0.00157176453181128
94	ARTHET	B5C_ARTHET_2	C	16	1	B5	191.0113205	0.307073859	83.92375143	11.38156956	12.00774208	1872.848276	2.006616122	3932.553967	1124.461933	0.92805	961.1945299	0.413822692	0.264095918	0.00157176453181128
95	ARTHET	B5D_ARTHET_3	D	16	1	B5	191.0113205	0.307073859	83.92375143	11.38156956	12.00774208	1872.848276	2.006616122	3932.553967	1124.461933	0.92805	961.1945299	0.413822692	0.264095918	0.00157176453181128
96	ARTHET	B5C_ARTHET_1	C	16	1	B5	191.0113205	0.307073859	83.92375143	11.38156956	12.00774208	1872.848276	2.006616122	3932.553967	1124.461933	0.92805	961.1945299	0.413822692	0.264095918	0.00157176453181128
97	DIOANG	B3D_DIOANG_1	D	12	1	B3	137.097798	0.352212719	99.98126361	12.88954041	6.094671106	640.0203079	4.300525018	NA	NA	NA	NA	0.580424875	-0.762289361	0.000639900391199033
98	DIOANG	B1D_DIOANG_3	D	12	1	B1	137.097798	0.352212719	99.98126361	12.88954041	6.094671106	640.0203079	4.300525018	NA	NA	NA	NA	0.580424875	-0.762289361	0.000639900391199033
99	DIOANG	B2C_DIOANG_3	C	12	1	B2	137.097798	0.352212719	99.98126361	12.88954041	6.094671106	640.0203079	4.300525018	NA	NA	NA	NA	0.580424875	-0.762289361	0.000639900391199033
100	DIOANG	B1C_DIOANG_3	C	12	1	B1	137.097798	0.352212719	99.98126361	12.88954041	6.094671106	640.0203079	4.300525018	NA	NA	NA	NA	0.580424875	-0.762289361	0.000639900391199033
101	DIOANG	B1C_DIOANG_2	C	12	1	B1	137.097798	0.352212719	99.98126361	12.88954041	6.094671106	640.0203079	4.300525018	NA	NA	NA	NA	0.580424875	-0.762289361	0.000639900391199033
102	DIOANG	B4D_DIOANG_1	D	12	1	B4	137.097798	0.352212719	99.98126361	12.88954041	6.094671106	640.0203079	4.300525018	NA	NA	NA	NA	0.580424875	-0.762289361	0.000639900391199033
103	DIOANG	B4D_DIOANG_2	D	12	1	B4	137.097798	0.352212719	99.98126361	12.88954041	6.094671106	640.0203079	4.300525018	NA	NA	NA	NA	0.580424875	-0.762289361	0.000639900391199033
104	DIOANG	B1C_DIOANG_1	C	12	1	B1	137.097798	0.352212719	99.98126361	12.88954041	6.094671106	640.0203079	4.300525018	NA	NA	NA	NA	0.580424875	-0.762289361	0.000639900391199033
105	DIOANG	B3D_DIOANG_3	D	12	1	B3	137.097798	0.352212719	99.98126361	12.88954041	6.094671106	640.0203079	4.300525018	NA	NA	NA	NA	0.580424875	-0.762289361	0.000639900391199033
106	DIOANG	B1D_DIOANG_1	D	12	1	B1	137.097798	0.352212719	99.98126361	12.88954041	6.094671106	640.0203079	4.300525018	NA	NA	NA	NA	0.580424875	-0.762289361	0.000639900391199033
107	DIOANG	B1D_DIOANG_2	D	12	1	B1	137.097798	0.352212719	99.98126361	12.88954041	6.094671106	640.0203079	4.300525018	NA	NA	NA	NA	0.580424875	-0.762289361	0.000639900391199033
108	DIOANG	B3D_DIOANG_2	D	12	1	B3	137.097798	0.352212719	99.98126361	12.88954041	6.094671106	640.0203079	4.300525018	NA	NA	NA	NA	0.580424875	-0.762289361	0.000639900391199033
109	DIOANG	B4C_DIOANG_1	C	12	1	B4	137.097798	0.352212719	99.98126361	12.88954041	6.094671106	640.0203079	4.300525018	NA	NA	NA	NA	0.580424875	-0.762289361	0.000639900391199033
110	DIOANG	B4C_DIOANG_2	C	12	1	B4	137.097798	0.352212719	99.98126361	12.88954041	6.094671106	640.0203079	4.300525018	NA	NA	NA	NA	0.580424875	-0.762289361	0.000639900391199033
111	DIOANG	B4C_DIOANG_3	C	12	1	B4	137.097798	0.352212719	99.98126361	12.88954041	6.094671106	640.0203079	4.300525018	NA	NA	NA	NA	0.580424875	-0.762289361	0.000639900391199033
112	DIOANG	B2C_DIOANG_1	C	12	1	B2	137.097798	0.352212719	99.98126361	12.88954041	6.094671106	640.0203079	4.300525018	NA	NA	NA	NA	0.580424875	-0.762289361	0.000639900391199033
113	DIOANG	B2C_DIOANG_2	C	12	1	B2	137.097798	0.352212719	99.98126361	12.88954041	6.094671106	640.0203079	4.300525018	NA	NA	NA	NA	0.580424875	-0.762289361	0.000639900391199033
114	DIOANG	B5D_DIOANG_1	D	12	1	B5	137.097798	0.352212719	99.98126361	12.88954041	6.094671106	640.0203079	4.300525018	NA	NA	NA	NA	0.580424875	-0.762289361	0.000639900391199033
115	DIOANG	B5D_DIOANG_2	D	12	1	B5	137.097798	0.352212719	99.98126361	12.88954041	6.094671106	640.0203079	4.300525018	NA	NA	NA	NA	0.580424875	-0.762289361	0.000639900391199033
116	DIOANG	B5D_DIOANG_3	D	12	1	B5	137.097798	0.352212719	99.98126361	12.88954041	6.094671106	640.0203079	4.300525018	NA	NA	NA	NA	0.580424875	-0.762289361	0.000639900391199033
117	DIOANG	B4D_DIOANG_3	D	12	1	B4	137.097798	0.352212719	99.98126361	12.88954041	6.094671106	640.0203079	4.300525018	NA	NA	NA	NA	0.580424875	-0.762289361	0.000639900391199033
118	DIOANG	B2D_DIOANG_1	D	12	1	B2	137.097798	0.352212719	99.98126361	12.88954041	6.094671106	640.0203079	4.300525018	NA	NA	NA	NA	0.580424875	-0.762289361	0.000639900391199033
119	DIOANG	B2D_DIOANG_2	D	12	1	B2	137.097798	0.352212719	99.98126361	12.88954041	6.094671106	640.0203079	4.300525018	NA	NA	NA	NA	0.580424875	-0.762289361	0.000639900391199033
120	DIOANG	B2D_DIOANG_3	D	12	1	B2	137.097798	0.352212719	99.98126361	12.88954041	6.094671106	640.0203079	4.300525018	NA	NA	NA	NA	0.580424875	-0.762289361	0.000639900391199033
121	DIOANG	B5C_DIOANG_1	C	12	1	B5	137.097798	0.352212719	99.98126361	12.88954041	6.094671106	640.0203079	4.300525018	NA	NA	NA	NA	0.580424875	-0.762289361	0.000639900391199033
122	DIOANG	B5C_DIOANG_2	C	12	1	B5	137.097798	0.352212719	99.98126361	12.88954041	6.094671106	640.0203079	4.300525018	NA	NA	NA	NA	0.580424875	-0.762289361	0.000639900391199033
123	DIOANG	B5C_DIOANG_3	C	12	1	B5	137.097798	0.352212719	99.98126361	12.88954041	6.094671106	640.0203079	4.300525018	NA	NA	NA	NA	0.580424875	-0.762289361	0.000639900391199033
124	DIOANG	B3C_DIOANG_1	C	12	1	B3	137.097798	0.352212719	99.98126361	12.88954041	6.094671106	640.0203079	4.300525018	NA	NA	NA	NA	0.580424875	-0.762289361	0.000639900391199033
125	DIOANG	B3C_DIOANG_2	C	12	1	B3	137.097798	0.352212719	99.98126361	12.88954041	6.094671106	640.0203079	4.300525018	NA	NA	NA	NA	0.580424875	-0.762289361	0.000639900391199033
126	DIOANG	B3C_DIOANG_3	C	12	1	B3	137.097798	0.352212719	99.98126361	12.88954041	6.094671106	640.0203079	4.300525018	NA	NA	NA	NA	0.580424875	-0.762289361	0.000639900391199033
127	ELASER	B6C_ELASER_1	C	16	1	B6	155.5291005	0.28410372	47.730002	9.68830159	14.26323196	1157.537172	4.146649175	2962.493633	784.7249	0.852366667	4836.46427	0.40226297	-0.139620046	0.000552492515346344
128	ELASER	B4D_ELASER_1	D	16	0	B4	155.5291005	0.28410372	47.730002	9.68830159	14.26323196	1157.537172	4.146649175	2962.493633	784.7249	0.852366667	4836.46427	0.40226297	-0.139620046	0.000552492515346344
129	ELASER	B4D_ELASER_2	D	16	0	B4	155.5291005	0.28410372	47.730002	9.68830159	14.26323196	1157.537172	4.146649175	2962.493633	784.7249	0.852366667	4836.46427	0.40226297	-0.139620046	0.000552492515346344
130	ELASER	B6D_ELASER_2	D	16	1	B6	155.5291005	0.28410372	47.730002	9.68830159	14.26323196	1157.537172	4.146649175	2962.493633	784.7249	0.852366667	4836.46427	0.40226297	-0.139620046	0.000552492515346344
131	ELASER	B1C_ELASER_2	C	16	1	B1	155.5291005	0.28410372	47.730002	9.68830159	14.26323196	1157.537172	4.146649175	2962.493633	784.7249	0.852366667	4836.46427	0.40226297	-0.139620046	0.000552492515346344
132	ELASER	B6C_ELASER_2	C	16	1	B6	155.5291005	0.28410372	47.730002	9.68830159	14.26323196	1157.537172	4.146649175	2962.493633	784.7249	0.852366667	4836.46427	0.40226297	-0.139620046	0.000552492515346344
133	ELASER	B3C_ELASER_2	C	16	1	B3	155.5291005	0.28410372	47.730002	9.68830159	14.26323196	1157.537172	4.146649175	2962.493633	784.7249	0.852366667	4836.46427	0.40226297	-0.139620046	0.000552492515346344
134	ELASER	B1C_ELASER_1	C	16	1	B1	155.5291005	0.28410372	47.730002	9.68830159	14.26323196	1157.537172	4.146649175	2962.493633	784.7249	0.852366667	4836.46427	0.40226297	-0.139620046	0.000552492515346344
135	ELASER	B1D_ELASER_1	D	16	1	B1	155.5291005	0.28410372	47.730002	9.68830159	14.26323196	1157.537172	4.146649175	2962.493633	784.7249	0.852366667	4836.46427	0.40226297	-0.139620046	0.000552492515346344
136	ELASER	B5C_ELASER_2	C	16	0	B5	155.5291005	0.28410372	47.730002	9.68830159	14.26323196	1157.537172	4.146649175	2962.493633	784.7249	0.852366667	4836.46427	0.40226297	-0.139620046	0.000552492515346344
137	ELASER	B2D_ELASER_1	D	16	1	B2	155.5291005	0.28410372	47.730002	9.68830159	14.26323196	1157.537172	4.146649175	2962.493633	784.7249	0.852366667	4836.46427	0.40226297	-0.139620046	0.000552492515346344
138	ELASER	B4C_ELASER_1	C	16	1	B4	155.5291005	0.28410372	47.730002	9.68830159	14.26323196	1157.537172	4.146649175	2962.493633	784.7249	0.852366667	4836.46427	0.40226297	-0.139620046	0.000552492515346344
139	ELASER	B6D_ELASER_1	D	16	0	B6	155.5291005	0.28410372	47.730002	9.68830159	14.26323196	1157.537172	4.146649175	2962.493633	784.7249	0.852366667	4836.46427	0.40226297	-0.139620046	0.000552492515346344
140	ELASER	B1D_ELASER_2	D	16	1	B1	155.5291005	0.28410372	47.730002	9.68830159	14.26323196	1157.537172	4.146649175	2962.493633	784.7249	0.852366667	4836.46427	0.40226297	-0.139620046	0.000552492515346344
141	ELASER	B5D_ELASER_2	D	16	0	B5	155.5291005	0.28410372	47.730002	9.68830159	14.26323196	1157.537172	4.146649175	2962.493633	784.7249	0.852366667	4836.46427	0.40226297	-0.139620046	0.000552492515346344
142	ELASER	B3C_ELASER_1	C	16	1	B3	155.5291005	0.28410372	47.730002	9.68830159	14.26323196	1157.537172	4.146649175	2962.493633	784.7249	0.852366667	4836.46427	0.40226297	-0.139620046	0.000552492515346344
143	ELASER	B3D_ELASER_2	D	16	0	B3	155.5291005	0.28410372	47.730002	9.68830159	14.26323196	1157.537172	4.146649175	2962.493633	784.7249	0.852366667	4836.46427	0.40226297	-0.139620046	0.000552492515346344
144	ELASER	B5C_ELASER_1	C	16	0	B5	155.5291005	0.28410372	47.730002	9.68830159	14.26323196	1157.537172	4.146649175	2962.493633	784.7249	0.852366667	4836.46427	0.40226297	-0.139620046	0.000552492515346344
145	ELASER	B2C_ELASER_1	C	16	1	B2	155.5291005	0.28410372	47.730002	9.68830159	14.26323196	1157.537172	4.146649175	2962.493633	784.7249	0.852366667	4836.46427	0.40226297	-0.139620046	0.000552492515346344
146	ELASER	B3D_ELASER_1	D	16	0	B3	155.5291005	0.28410372	47.730002	9.68830159	14.26323196	1157.537172	4.146649175	2962.493633	784.7249	0.852366667	4836.46427	0.40226297	-0.139620046	0.000552492515346344
147	ELASER	B2D_ELASER_2	D	16	0	B2	155.5291005	0.28410372	47.730002	9.68830159	14.26323196	1157.537172	4.146649175	2962.493633	784.7249	0.852366667	4836.46427	0.40226297	-0.139620046	0.000552492515346344
148	ELASER	B4C_ELASER_2	C	16	1	B4	155.5291005	0.28410372	47.730002	9.68830159	14.26323196	1157.537172	4.146649175	2962.493633	784.7249	0.852366667	4836.46427	0.40226297	-0.139620046	0.000552492515346344
149	ELASER	B5D_ELASER_1	D	16	0	B5	155.5291005	0.28410372	47.730002	9.68830159	14.26323196	1157.537172	4.146649175	2962.493633	784.7249	0.852366667	4836.46427	0.40226297	-0.139620046	0.000552492515346344
150	ELASER	B2C_ELASER_2	C	16	1	B2	155.5291005	0.28410372	47.730002	9.68830159	14.26323196	1157.537172	4.146649175	2962.493633	784.7249	0.852366667	4836.46427	0.40226297	-0.139620046	0.000552492515346344
151	ELATUB	B3C_ELATUB_1	C	16	1	B3	216.7847259	0.276797586	46.87504662	10.00826388	14.69295647	1433.415808	2.461400671	2380.365686	575.7129143	0.761857143	2211.95898	0.427873506	0.773752094	0.00067191432825845
152	ELATUB	B3D_ELATUB_1	D	16	0	B3	216.7847259	0.276797586	46.87504662	10.00826388	14.69295647	1433.415808	2.461400671	2380.365686	575.7129143	0.761857143	2211.95898	0.427873506	0.773752094	0.00067191432825845
153	ELATUB	B4C_ELATUB_2	C	16	1	B4	216.7847259	0.276797586	46.87504662	10.00826388	14.69295647	1433.415808	2.461400671	2380.365686	575.7129143	0.761857143	2211.95898	0.427873506	0.773752094	0.00067191432825845
154	ELATUB	B5D_ELATUB_2	D	16	1	B5	216.7847259	0.276797586	46.87504662	10.00826388	14.69295647	1433.415808	2.461400671	2380.365686	575.7129143	0.761857143	2211.95898	0.427873506	0.773752094	0.00067191432825845
155	ELATUB	B4D_ELATUB_3	D	16	0	B4	216.7847259	0.276797586	46.87504662	10.00826388	14.69295647	1433.415808	2.461400671	2380.365686	575.7129143	0.761857143	2211.95898	0.427873506	0.773752094	0.00067191432825845
156	ELATUB	B1D_ELATUB_3	D	10	1	B1	216.7847259	0.276797586	46.87504662	10.00826388	14.69295647	1433.415808	2.461400671	2380.365686	575.7129143	0.761857143	2211.95898	0.427873506	0.773752094	0.00067191432825845
157	ELATUB	B5C_ELATUB_2	C	16	1	B5	216.7847259	0.276797586	46.87504662	10.00826388	14.69295647	1433.415808	2.461400671	2380.365686	575.7129143	0.761857143	2211.95898	0.427873506	0.773752094	0.00067191432825845
158	ELATUB	B2D_ELATUB_1	D	16	1	B2	216.7847259	0.276797586	46.87504662	10.00826388	14.69295647	1433.415808	2.461400671	2380.365686	575.7129143	0.761857143	2211.95898	0.427873506	0.773752094	0.00067191432825845
159	ELATUB	B4C_ELATUB_1	C	16	1	B4	216.7847259	0.276797586	46.87504662	10.00826388	14.69295647	1433.415808	2.461400671	2380.365686	575.7129143	0.761857143	2211.95898	0.427873506	0.773752094	0.00067191432825845
160	ELATUB	B1C_ELATUB_3	C	16	1	B1	216.7847259	0.276797586	46.87504662	10.00826388	14.69295647	1433.415808	2.461400671	2380.365686	575.7129143	0.761857143	2211.95898	0.427873506	0.773752094	0.00067191432825845
161	ELATUB	B4C_ELATUB_3	C	16	1	B4	216.7847259	0.276797586	46.87504662	10.00826388	14.69295647	1433.415808	2.461400671	2380.365686	575.7129143	0.761857143	2211.95898	0.427873506	0.773752094	0.00067191432825845
162	ELATUB	B2C_ELATUB_3	C	16	1	B2	216.7847259	0.276797586	46.87504662	10.00826388	14.69295647	1433.415808	2.461400671	2380.365686	575.7129143	0.761857143	2211.95898	0.427873506	0.773752094	0.00067191432825845
163	ELATUB	B6D_ELATUB_3	D	16	0	B6	216.7847259	0.276797586	46.87504662	10.00826388	14.69295647	1433.415808	2.461400671	2380.365686	575.7129143	0.761857143	2211.95898	0.427873506	0.773752094	0.00067191432825845
164	ELATUB	B4D_ELATUB_1	D	16	0	B4	216.7847259	0.276797586	46.87504662	10.00826388	14.69295647	1433.415808	2.461400671	2380.365686	575.7129143	0.761857143	2211.95898	0.427873506	0.773752094	0.00067191432825845
165	ELATUB	B5C_ELATUB_3	C	16	1	B5	216.7847259	0.276797586	46.87504662	10.00826388	14.69295647	1433.415808	2.461400671	2380.365686	575.7129143	0.761857143	2211.95898	0.427873506	0.773752094	0.00067191432825845
166	ELATUB	B5C_ELATUB_1	C	16	1	B5	216.7847259	0.276797586	46.87504662	10.00826388	14.69295647	1433.415808	2.461400671	2380.365686	575.7129143	0.761857143	2211.95898	0.427873506	0.773752094	0.00067191432825845
167	ELATUB	B3D_ELATUB_2	D	16	0	B3	216.7847259	0.276797586	46.87504662	10.00826388	14.69295647	1433.415808	2.461400671	2380.365686	575.7129143	0.761857143	2211.95898	0.427873506	0.773752094	0.00067191432825845
168	ELATUB	B2C_ELATUB_1	C	16	1	B2	216.7847259	0.276797586	46.87504662	10.00826388	14.69295647	1433.415808	2.461400671	2380.365686	575.7129143	0.761857143	2211.95898	0.427873506	0.773752094	0.00067191432825845
169	ELATUB	B3C_ELATUB_2	C	16	1	B3	216.7847259	0.276797586	46.87504662	10.00826388	14.69295647	1433.415808	2.461400671	2380.365686	575.7129143	0.761857143	2211.95898	0.427873506	0.773752094	0.00067191432825845
170	ELATUB	B6D_ELATUB_2	D	16	0	B6	216.7847259	0.276797586	46.87504662	10.00826388	14.69295647	1433.415808	2.461400671	2380.365686	575.7129143	0.761857143	2211.95898	0.427873506	0.773752094	0.00067191432825845
171	ELATUB	B2D_ELATUB_3	D	16	0	B2	216.7847259	0.276797586	46.87504662	10.00826388	14.69295647	1433.415808	2.461400671	2380.365686	575.7129143	0.761857143	2211.95898	0.427873506	0.773752094	0.00067191432825845
172	ELATUB	B1D_ELATUB_1	D	16	1	B1	216.7847259	0.276797586	46.87504662	10.00826388	14.69295647	1433.415808	2.461400671	2380.365686	575.7129143	0.761857143	2211.95898	0.427873506	0.773752094	0.00067191432825845
173	ELATUB	B1D_ELATUB_2	D	16	1	B1	216.7847259	0.276797586	46.87504662	10.00826388	14.69295647	1433.415808	2.461400671	2380.365686	575.7129143	0.761857143	2211.95898	0.427873506	0.773752094	0.00067191432825845
174	ELATUB	B4D_ELATUB_2	D	16	1	B4	216.7847259	0.276797586	46.87504662	10.00826388	14.69295647	1433.415808	2.461400671	2380.365686	575.7129143	0.761857143	2211.95898	0.427873506	0.773752094	0.00067191432825845
175	ELATUB	B6D_ELATUB_1	D	16	0	B6	216.7847259	0.276797586	46.87504662	10.00826388	14.69295647	1433.415808	2.461400671	2380.365686	575.7129143	0.761857143	2211.95898	0.427873506	0.773752094	0.00067191432825845
176	ELATUB	B6C_ELATUB_3	C	16	1	B6	216.7847259	0.276797586	46.87504662	10.00826388	14.69295647	1433.415808	2.461400671	2380.365686	575.7129143	0.761857143	2211.95898	0.427873506	0.773752094	0.00067191432825845
177	ELATUB	B5D_ELATUB_1	D	16	1	B5	216.7847259	0.276797586	46.87504662	10.00826388	14.69295647	1433.415808	2.461400671	2380.365686	575.7129143	0.761857143	2211.95898	0.427873506	0.773752094	0.00067191432825845
178	ELATUB	B3D_ELATUB_3	D	16	0	B3	216.7847259	0.276797586	46.87504662	10.00826388	14.69295647	1433.415808	2.461400671	2380.365686	575.7129143	0.761857143	2211.95898	0.427873506	0.773752094	0.00067191432825845
179	ELATUB	B2C_ELATUB_2	C	16	1	B2	216.7847259	0.276797586	46.87504662	10.00826388	14.69295647	1433.415808	2.461400671	2380.365686	575.7129143	0.761857143	2211.95898	0.427873506	0.773752094	0.00067191432825845
180	ELATUB	B3C_ELATUB_3	C	16	1	B3	216.7847259	0.276797586	46.87504662	10.00826388	14.69295647	1433.415808	2.461400671	2380.365686	575.7129143	0.761857143	2211.95898	0.427873506	0.773752094	0.00067191432825845
181	ELATUB	B6C_ELATUB_2	C	16	1	B6	216.7847259	0.276797586	46.87504662	10.00826388	14.69295647	1433.415808	2.461400671	2380.365686	575.7129143	0.761857143	2211.95898	0.427873506	0.773752094	0.00067191432825845
182	ELATUB	B1C_ELATUB_1	C	16	1	B1	216.7847259	0.276797586	46.87504662	10.00826388	14.69295647	1433.415808	2.461400671	2380.365686	575.7129143	0.761857143	2211.95898	0.427873506	0.773752094	0.00067191432825845
183	ELATUB	B1C_ELATUB_2	C	16	1	B1	216.7847259	0.276797586	46.87504662	10.00826388	14.69295647	1433.415808	2.461400671	2380.365686	575.7129143	0.761857143	2211.95898	0.427873506	0.773752094	0.00067191432825845
184	ELATUB	B6C_ELATUB_1	C	16	1	B6	216.7847259	0.276797586	46.87504662	10.00826388	14.69295647	1433.415808	2.461400671	2380.365686	575.7129143	0.761857143	2211.95898	0.427873506	0.773752094	0.00067191432825845
185	ELATUB	B5D_ELATUB_3	D	16	0	B5	216.7847259	0.276797586	46.87504662	10.00826388	14.69295647	1433.415808	2.461400671	2380.365686	575.7129143	0.761857143	2211.95898	0.427873506	0.773752094	0.00067191432825845
186	ELATUB	B2D_ELATUB_2	D	16	1	B2	216.7847259	0.276797586	46.87504662	10.00826388	14.69295647	1433.415808	2.461400671	2380.365686	575.7129143	0.761857143	2211.95898	0.427873506	0.773752094	0.00067191432825845
187	GARIND	B4C_GARIND_2	C	16	1	B4	181.8993768	0.202884921	62.79102276	10.34186582	12.82383234	545.4932391	2.318034465	4018.5075	1043.97074	0.84668	3594.800403	0.514563766	-0.750471504	0.000342520783917542
188	GARIND	B2C_GARIND_2	C	16	1	B2	181.8993768	0.202884921	62.79102276	10.34186582	12.82383234	545.4932391	2.318034465	4018.5075	1043.97074	0.84668	3594.800403	0.514563766	-0.750471504	0.000342520783917542
189	GARIND	B2C_GARIND_1	C	16	1	B2	181.8993768	0.202884921	62.79102276	10.34186582	12.82383234	545.4932391	2.318034465	4018.5075	1043.97074	0.84668	3594.800403	0.514563766	-0.750471504	0.000342520783917542
190	GARIND	B3C_GARIND_1	C	16	1	B3	181.8993768	0.202884921	62.79102276	10.34186582	12.82383234	545.4932391	2.318034465	4018.5075	1043.97074	0.84668	3594.800403	0.514563766	-0.750471504	0.000342520783917542
191	GARIND	B4C_GARIND_1	C	16	1	B4	181.8993768	0.202884921	62.79102276	10.34186582	12.82383234	545.4932391	2.318034465	4018.5075	1043.97074	0.84668	3594.800403	0.514563766	-0.750471504	0.000342520783917542
192	GARIND	B3D_GARIND_3	D	16	1	B3	181.8993768	0.202884921	62.79102276	10.34186582	12.82383234	545.4932391	2.318034465	4018.5075	1043.97074	0.84668	3594.800403	0.514563766	-0.750471504	0.000342520783917542
193	GARIND	B2D_GARIND_1	D	16	1	B2	181.8993768	0.202884921	62.79102276	10.34186582	12.82383234	545.4932391	2.318034465	4018.5075	1043.97074	0.84668	3594.800403	0.514563766	-0.750471504	0.000342520783917542
194	GARIND	B3D_GARIND_2	D	16	1	B3	181.8993768	0.202884921	62.79102276	10.34186582	12.82383234	545.4932391	2.318034465	4018.5075	1043.97074	0.84668	3594.800403	0.514563766	-0.750471504	0.000342520783917542
195	GARIND	B4D_GARIND_3	D	16	1	B4	181.8993768	0.202884921	62.79102276	10.34186582	12.82383234	545.4932391	2.318034465	4018.5075	1043.97074	0.84668	3594.800403	0.514563766	-0.750471504	0.000342520783917542
196	GARIND	B5C_GARIND_1	C	16	1	B5	181.8993768	0.202884921	62.79102276	10.34186582	12.82383234	545.4932391	2.318034465	4018.5075	1043.97074	0.84668	3594.800403	0.514563766	-0.750471504	0.000342520783917542
197	GARIND	B4C_GARIND_3	C	16	1	B4	181.8993768	0.202884921	62.79102276	10.34186582	12.82383234	545.4932391	2.318034465	4018.5075	1043.97074	0.84668	3594.800403	0.514563766	-0.750471504	0.000342520783917542
198	GARIND	B1D_GARIND_1	D	16	1	B1	181.8993768	0.202884921	62.79102276	10.34186582	12.82383234	545.4932391	2.318034465	4018.5075	1043.97074	0.84668	3594.800403	0.514563766	-0.750471504	0.000342520783917542
199	GARIND	B5D_GARIND_1	D	16	1	B5	181.8993768	0.202884921	62.79102276	10.34186582	12.82383234	545.4932391	2.318034465	4018.5075	1043.97074	0.84668	3594.800403	0.514563766	-0.750471504	0.000342520783917542
200	GARIND	B4D_GARIND_2	D	16	1	B4	181.8993768	0.202884921	62.79102276	10.34186582	12.82383234	545.4932391	2.318034465	4018.5075	1043.97074	0.84668	3594.800403	0.514563766	-0.750471504	0.000342520783917542
201	GARIND	B2D_GARIND_2	D	16	1	B2	181.8993768	0.202884921	62.79102276	10.34186582	12.82383234	545.4932391	2.318034465	4018.5075	1043.97074	0.84668	3594.800403	0.514563766	-0.750471504	0.000342520783917542
202	GARIND	B3D_GARIND_1	D	16	1	B3	181.8993768	0.202884921	62.79102276	10.34186582	12.82383234	545.4932391	2.318034465	4018.5075	1043.97074	0.84668	3594.800403	0.514563766	-0.750471504	0.000342520783917542
203	GARIND	B5C_GARIND_3	C	16	1	B5	181.8993768	0.202884921	62.79102276	10.34186582	12.82383234	545.4932391	2.318034465	4018.5075	1043.97074	0.84668	3594.800403	0.514563766	-0.750471504	0.000342520783917542
204	GARIND	B1C_GARIND_1	C	16	1	B1	181.8993768	0.202884921	62.79102276	10.34186582	12.82383234	545.4932391	2.318034465	4018.5075	1043.97074	0.84668	3594.800403	0.514563766	-0.750471504	0.000342520783917542
205	GARIND	B5D_GARIND_3	D	16	1	B5	181.8993768	0.202884921	62.79102276	10.34186582	12.82383234	545.4932391	2.318034465	4018.5075	1043.97074	0.84668	3594.800403	0.514563766	-0.750471504	0.000342520783917542
206	GARIND	B3C_GARIND_2	C	16	1	B3	181.8993768	0.202884921	62.79102276	10.34186582	12.82383234	545.4932391	2.318034465	4018.5075	1043.97074	0.84668	3594.800403	0.514563766	-0.750471504	0.000342520783917542
207	GARIND	B2D_GARIND_3	D	16	1	B2	181.8993768	0.202884921	62.79102276	10.34186582	12.82383234	545.4932391	2.318034465	4018.5075	1043.97074	0.84668	3594.800403	0.514563766	-0.750471504	0.000342520783917542
208	GARIND	B4D_GARIND_1	D	16	1	B4	181.8993768	0.202884921	62.79102276	10.34186582	12.82383234	545.4932391	2.318034465	4018.5075	1043.97074	0.84668	3594.800403	0.514563766	-0.750471504	0.000342520783917542
209	GARIND	B5D_GARIND_2	D	16	1	B5	181.8993768	0.202884921	62.79102276	10.34186582	12.82383234	545.4932391	2.318034465	4018.5075	1043.97074	0.84668	3594.800403	0.514563766	-0.750471504	0.000342520783917542
210	GARIND	B1C_GARIND_3	C	16	1	B1	181.8993768	0.202884921	62.79102276	10.34186582	12.82383234	545.4932391	2.318034465	4018.5075	1043.97074	0.84668	3594.800403	0.514563766	-0.750471504	0.000342520783917542
211	GARIND	B5C_GARIND_2	C	16	1	B5	181.8993768	0.202884921	62.79102276	10.34186582	12.82383234	545.4932391	2.318034465	4018.5075	1043.97074	0.84668	3594.800403	0.514563766	-0.750471504	0.000342520783917542
212	GARIND	B3C_GARIND_3	C	16	1	B3	181.8993768	0.202884921	62.79102276	10.34186582	12.82383234	545.4932391	2.318034465	4018.5075	1043.97074	0.84668	3594.800403	0.514563766	-0.750471504	0.000342520783917542
213	GARIND	B2C_GARIND_3	C	16	1	B2	181.8993768	0.202884921	62.79102276	10.34186582	12.82383234	545.4932391	2.318034465	4018.5075	1043.97074	0.84668	3594.800403	0.514563766	-0.750471504	0.000342520783917542
214	GARIND	B1D_GARIND_2	D	16	1	B1	181.8993768	0.202884921	62.79102276	10.34186582	12.82383234	545.4932391	2.318034465	4018.5075	1043.97074	0.84668	3594.800403	0.514563766	-0.750471504	0.000342520783917542
215	GARIND	B1C_GARIND_2	C	16	1	B1	181.8993768	0.202884921	62.79102276	10.34186582	12.82383234	545.4932391	2.318034465	4018.5075	1043.97074	0.84668	3594.800403	0.514563766	-0.750471504	0.000342520783917542
216	GARIND	B1D_GARIND_3	D	16	1	B1	181.8993768	0.202884921	62.79102276	10.34186582	12.82383234	545.4932391	2.318034465	4018.5075	1043.97074	0.84668	3594.800403	0.514563766	-0.750471504	0.000342520783917542
217	GARTAL	B1C_GARTAL_1	C	16	1	B1	73.46361047	0.439289766	148.6065847	13.07285837	8.157573648	752.0584401	3.055012412	2415.4026	737.5919833	0.977533333	3436.469917	0.580424875	-0.48758915	0.00111760836278071
218	GARTAL	B5D_GARTAL_1	D	16	1	B5	73.46361047	0.439289766	148.6065847	13.07285837	8.157573648	752.0584401	3.055012412	2415.4026	737.5919833	0.977533333	3436.469917	0.580424875	-0.48758915	0.00111760836278071
219	GARTAL	B4D_GARTAL_1	D	16	1	B4	73.46361047	0.439289766	148.6065847	13.07285837	8.157573648	752.0584401	3.055012412	2415.4026	737.5919833	0.977533333	3436.469917	0.580424875	-0.48758915	0.00111760836278071
220	GARTAL	B6D_GARTAL_3	D	16	1	B6	73.46361047	0.439289766	148.6065847	13.07285837	8.157573648	752.0584401	3.055012412	2415.4026	737.5919833	0.977533333	3436.469917	0.580424875	-0.48758915	0.00111760836278071
221	GARTAL	B3D_GARTAL_1	D	16	1	B3	73.46361047	0.439289766	148.6065847	13.07285837	8.157573648	752.0584401	3.055012412	2415.4026	737.5919833	0.977533333	3436.469917	0.580424875	-0.48758915	0.00111760836278071
222	GARTAL	B2D_GARTAL_1	D	16	1	B2	73.46361047	0.439289766	148.6065847	13.07285837	8.157573648	752.0584401	3.055012412	2415.4026	737.5919833	0.977533333	3436.469917	0.580424875	-0.48758915	0.00111760836278071
223	GARTAL	B1D_GARTAL_1	D	16	1	B1	73.46361047	0.439289766	148.6065847	13.07285837	8.157573648	752.0584401	3.055012412	2415.4026	737.5919833	0.977533333	3436.469917	0.580424875	-0.48758915	0.00111760836278071
224	GARTAL	B6C_GARTAL_1	C	16	1	B6	73.46361047	0.439289766	148.6065847	13.07285837	8.157573648	752.0584401	3.055012412	2415.4026	737.5919833	0.977533333	3436.469917	0.580424875	-0.48758915	0.00111760836278071
225	GARTAL	B5C_GARTAL_1	C	16	1	B5	73.46361047	0.439289766	148.6065847	13.07285837	8.157573648	752.0584401	3.055012412	2415.4026	737.5919833	0.977533333	3436.469917	0.580424875	-0.48758915	0.00111760836278071
226	GARTAL	B6C_GARTAL_2	C	16	1	B6	73.46361047	0.439289766	148.6065847	13.07285837	8.157573648	752.0584401	3.055012412	2415.4026	737.5919833	0.977533333	3436.469917	0.580424875	-0.48758915	0.00111760836278071
227	GARTAL	B6D_GARTAL_1	D	16	0	B6	73.46361047	0.439289766	148.6065847	13.07285837	8.157573648	752.0584401	3.055012412	2415.4026	737.5919833	0.977533333	3436.469917	0.580424875	-0.48758915	0.00111760836278071
228	GARTAL	B3C_GARTAL_1	C	16	1	B3	73.46361047	0.439289766	148.6065847	13.07285837	8.157573648	752.0584401	3.055012412	2415.4026	737.5919833	0.977533333	3436.469917	0.580424875	-0.48758915	0.00111760836278071
229	GARTAL	B2C_GARTAL_1	C	16	1	B2	73.46361047	0.439289766	148.6065847	13.07285837	8.157573648	752.0584401	3.055012412	2415.4026	737.5919833	0.977533333	3436.469917	0.580424875	-0.48758915	0.00111760836278071
230	GARTAL	B6C_GARTAL_3	C	16	1	B6	73.46361047	0.439289766	148.6065847	13.07285837	8.157573648	752.0584401	3.055012412	2415.4026	737.5919833	0.977533333	3436.469917	0.580424875	-0.48758915	0.00111760836278071
231	GARTAL	B6D_GARTAL_2	D	16	1	B6	73.46361047	0.439289766	148.6065847	13.07285837	8.157573648	752.0584401	3.055012412	2415.4026	737.5919833	0.977533333	3436.469917	0.580424875	-0.48758915	0.00111760836278071
232	GARTAL	B4C_GARTAL_1	C	16	1	B4	73.46361047	0.439289766	148.6065847	13.07285837	8.157573648	752.0584401	3.055012412	2415.4026	737.5919833	0.977533333	3436.469917	0.580424875	-0.48758915	0.00111760836278071
233	HOLGRA	B3D_HOLGRA_1	D	16	1	B3	197.4953541	0.283209918	36.69679766	8.779858396	19.25673425	572.0662725	5.608423241	3003.986275	747.648225	0.7919	4286.736592	0.267806256	-1.345243599	0.000209930002500429
234	HOLGRA	B5D_HOLGRA_1	D	16	1	B5	197.4953541	0.283209918	36.69679766	8.779858396	19.25673425	572.0662725	5.608423241	3003.986275	747.648225	0.7919	4286.736592	0.267806256	-1.345243599	0.000209930002500429
235	HOLGRA	B6D_HOLGRA_1	D	16	1	B6	197.4953541	0.283209918	36.69679766	8.779858396	19.25673425	572.0662725	5.608423241	3003.986275	747.648225	0.7919	4286.736592	0.267806256	-1.345243599	0.000209930002500429
236	HOLGRA	B4D_HOLGRA_1	D	16	1	B4	197.4953541	0.283209918	36.69679766	8.779858396	19.25673425	572.0662725	5.608423241	3003.986275	747.648225	0.7919	4286.736592	0.267806256	-1.345243599	0.000209930002500429
237	HOLGRA	B2C_HOLGRA_1	C	16	1	B2	197.4953541	0.283209918	36.69679766	8.779858396	19.25673425	572.0662725	5.608423241	3003.986275	747.648225	0.7919	4286.736592	0.267806256	-1.345243599	0.000209930002500429
238	HOLGRA	B5C_HOLGRA_1	C	16	1	B5	197.4953541	0.283209918	36.69679766	8.779858396	19.25673425	572.0662725	5.608423241	3003.986275	747.648225	0.7919	4286.736592	0.267806256	-1.345243599	0.000209930002500429
239	HOLGRA	B2D_HOLGRA_1	D	16	1	B2	197.4953541	0.283209918	36.69679766	8.779858396	19.25673425	572.0662725	5.608423241	3003.986275	747.648225	0.7919	4286.736592	0.267806256	-1.345243599	0.000209930002500429
240	HOLGRA	B1C_HOLGRA_1	C	16	1	B1	197.4953541	0.283209918	36.69679766	8.779858396	19.25673425	572.0662725	5.608423241	3003.986275	747.648225	0.7919	4286.736592	0.267806256	-1.345243599	0.000209930002500429
241	HOLGRA	B4C_HOLGRA_1	C	16	1	B4	197.4953541	0.283209918	36.69679766	8.779858396	19.25673425	572.0662725	5.608423241	3003.986275	747.648225	0.7919	4286.736592	0.267806256	-1.345243599	0.000209930002500429
242	HOLGRA	B3C_HOLGRA_1	C	16	1	B3	197.4953541	0.283209918	36.69679766	8.779858396	19.25673425	572.0662725	5.608423241	3003.986275	747.648225	0.7919	4286.736592	0.267806256	-1.345243599	0.000209930002500429
243	HOLGRA	B6C_HOLGRA_1	C	16	1	B6	197.4953541	0.283209918	36.69679766	8.779858396	19.25673425	572.0662725	5.608423241	3003.986275	747.648225	0.7919	4286.736592	0.267806256	-1.345243599	0.000209930002500429
244	HOLGRA	B1D_HOLGRA_1	D	16	1	B1	197.4953541	0.283209918	36.69679766	8.779858396	19.25673425	572.0662725	5.608423241	3003.986275	747.648225	0.7919	4286.736592	0.267806256	-1.345243599	0.000209930002500429
245	MYRMAL	B2C_MYRMAL_1	C	16	1	B2	133.6415062	0.301195518	25.78509746	6.164588944	16.83160654	616.2407112	5.083665585	3539.741833	1117.4616	0.994683333	1524.449534	0.492879816	0.252155763	0.000158898267971117
246	MYRMAL	B3C_MYRMAL_1	C	16	1	B3	133.6415062	0.301195518	25.78509746	6.164588944	16.83160654	616.2407112	5.083665585	3539.741833	1117.4616	0.994683333	1524.449534	0.492879816	0.252155763	0.000158898267971117
247	MYRMAL	B6D_MYRMAL_1	D	16	0	B6	133.6415062	0.301195518	25.78509746	6.164588944	16.83160654	616.2407112	5.083665585	3539.741833	1117.4616	0.994683333	1524.449534	0.492879816	0.252155763	0.000158898267971117
248	MYRMAL	B3D_MYRMAL_1	D	16	0	B3	133.6415062	0.301195518	25.78509746	6.164588944	16.83160654	616.2407112	5.083665585	3539.741833	1117.4616	0.994683333	1524.449534	0.492879816	0.252155763	0.000158898267971117
249	MYRMAL	B6D_MYRMAL_2	D	16	0	B6	133.6415062	0.301195518	25.78509746	6.164588944	16.83160654	616.2407112	5.083665585	3539.741833	1117.4616	0.994683333	1524.449534	0.492879816	0.252155763	0.000158898267971117
250	MYRMAL	B2D_MYRMAL_1	D	16	1	B2	133.6415062	0.301195518	25.78509746	6.164588944	16.83160654	616.2407112	5.083665585	3539.741833	1117.4616	0.994683333	1524.449534	0.492879816	0.252155763	0.000158898267971117
251	MYRMAL	B1C_MYRMAL_1	C	16	1	B1	133.6415062	0.301195518	25.78509746	6.164588944	16.83160654	616.2407112	5.083665585	3539.741833	1117.4616	0.994683333	1524.449534	0.492879816	0.252155763	0.000158898267971117
252	MYRMAL	B1D_MYRMAL_1	D	16	1	B1	133.6415062	0.301195518	25.78509746	6.164588944	16.83160654	616.2407112	5.083665585	3539.741833	1117.4616	0.994683333	1524.449534	0.492879816	0.252155763	0.000158898267971117
253	MYRMAL	B4D_MYRMAL_1	D	16	1	B4	133.6415062	0.301195518	25.78509746	6.164588944	16.83160654	616.2407112	5.083665585	3539.741833	1117.4616	0.994683333	1524.449534	0.492879816	0.252155763	0.000158898267971117
254	MYRMAL	B6D_MYRMAL_3	D	16	0	B6	133.6415062	0.301195518	25.78509746	6.164588944	16.83160654	616.2407112	5.083665585	3539.741833	1117.4616	0.994683333	1524.449534	0.492879816	0.252155763	0.000158898267971117
255	MYRMAL	B5C_MYRMAL_1	C	16	1	B5	133.6415062	0.301195518	25.78509746	6.164588944	16.83160654	616.2407112	5.083665585	3539.741833	1117.4616	0.994683333	1524.449534	0.492879816	0.252155763	0.000158898267971117
256	MYRMAL	B6C_MYRMAL_2	C	16	1	B6	133.6415062	0.301195518	25.78509746	6.164588944	16.83160654	616.2407112	5.083665585	3539.741833	1117.4616	0.994683333	1524.449534	0.492879816	0.252155763	0.000158898267971117
257	MYRMAL	B6C_MYRMAL_1	C	16	1	B6	133.6415062	0.301195518	25.78509746	6.164588944	16.83160654	616.2407112	5.083665585	3539.741833	1117.4616	0.994683333	1524.449534	0.492879816	0.252155763	0.000158898267971117
258	MYRMAL	B4C_MYRMAL_1	C	16	1	B4	133.6415062	0.301195518	25.78509746	6.164588944	16.83160654	616.2407112	5.083665585	3539.741833	1117.4616	0.994683333	1524.449534	0.492879816	0.252155763	0.000158898267971117
259	MYRMAL	B6C_MYRMAL_3	C	16	1	B6	133.6415062	0.301195518	25.78509746	6.164588944	16.83160654	616.2407112	5.083665585	3539.741833	1117.4616	0.994683333	1524.449534	0.492879816	0.252155763	0.000158898267971117
260	MYRMAL	B5D_MYRMAL_1	D	16	0	B5	133.6415062	0.301195518	25.78509746	6.164588944	16.83160654	616.2407112	5.083665585	3539.741833	1117.4616	0.994683333	1524.449534	0.492879816	0.252155763	0.000158898267971117
261	OLEDIO	B4D_OLEDIO_1	D	16	1	B4	209.931802	0.295800092	64.99579857	10.97051634	11.76342558	726.9939941	2.429544117	3096.44404	901.7698	0.89988	3753.436962	0.490002144	-1.388863921	0.000472515552021234
262	OLEDIO	B4D_OLEDIO_2	D	16	1	B4	209.931802	0.295800092	64.99579857	10.97051634	11.76342558	726.9939941	2.429544117	3096.44404	901.7698	0.89988	3753.436962	0.490002144	-1.388863921	0.000472515552021234
263	OLEDIO	B5C_OLEDIO_1	C	16	1	B5	209.931802	0.295800092	64.99579857	10.97051634	11.76342558	726.9939941	2.429544117	3096.44404	901.7698	0.89988	3753.436962	0.490002144	-1.388863921	0.000472515552021234
264	OLEDIO	B6D_OLEDIO_2	D	16	0	B6	209.931802	0.295800092	64.99579857	10.97051634	11.76342558	726.9939941	2.429544117	3096.44404	901.7698	0.89988	3753.436962	0.490002144	-1.388863921	0.000472515552021234
265	OLEDIO	B1C_OLEDIO_3	C	16	1	B1	209.931802	0.295800092	64.99579857	10.97051634	11.76342558	726.9939941	2.429544117	3096.44404	901.7698	0.89988	3753.436962	0.490002144	-1.388863921	0.000472515552021234
266	OLEDIO	B3D_OLEDIO_2	D	16	1	B3	209.931802	0.295800092	64.99579857	10.97051634	11.76342558	726.9939941	2.429544117	3096.44404	901.7698	0.89988	3753.436962	0.490002144	-1.388863921	0.000472515552021234
267	OLEDIO	B3D_OLEDIO_1	D	16	1	B3	209.931802	0.295800092	64.99579857	10.97051634	11.76342558	726.9939941	2.429544117	3096.44404	901.7698	0.89988	3753.436962	0.490002144	-1.388863921	0.000472515552021234
268	OLEDIO	B1C_OLEDIO_1	C	16	1	B1	209.931802	0.295800092	64.99579857	10.97051634	11.76342558	726.9939941	2.429544117	3096.44404	901.7698	0.89988	3753.436962	0.490002144	-1.388863921	0.000472515552021234
269	OLEDIO	B4C_OLEDIO_1	C	16	1	B4	209.931802	0.295800092	64.99579857	10.97051634	11.76342558	726.9939941	2.429544117	3096.44404	901.7698	0.89988	3753.436962	0.490002144	-1.388863921	0.000472515552021234
270	OLEDIO	B5D_OLEDIO_1	D	16	1	B5	209.931802	0.295800092	64.99579857	10.97051634	11.76342558	726.9939941	2.429544117	3096.44404	901.7698	0.89988	3753.436962	0.490002144	-1.388863921	0.000472515552021234
271	OLEDIO	B2C_OLEDIO_3	C	16	1	B2	209.931802	0.295800092	64.99579857	10.97051634	11.76342558	726.9939941	2.429544117	3096.44404	901.7698	0.89988	3753.436962	0.490002144	-1.388863921	0.000472515552021234
272	OLEDIO	B6C_OLEDIO_3	C	16	1	B6	209.931802	0.295800092	64.99579857	10.97051634	11.76342558	726.9939941	2.429544117	3096.44404	901.7698	0.89988	3753.436962	0.490002144	-1.388863921	0.000472515552021234
273	OLEDIO	B1C_OLEDIO_2	C	16	1	B1	209.931802	0.295800092	64.99579857	10.97051634	11.76342558	726.9939941	2.429544117	3096.44404	901.7698	0.89988	3753.436962	0.490002144	-1.388863921	0.000472515552021234
274	OLEDIO	B4C_OLEDIO_2	C	16	1	B4	209.931802	0.295800092	64.99579857	10.97051634	11.76342558	726.9939941	2.429544117	3096.44404	901.7698	0.89988	3753.436962	0.490002144	-1.388863921	0.000472515552021234
275	OLEDIO	B6D_OLEDIO_1	D	16	0	B6	209.931802	0.295800092	64.99579857	10.97051634	11.76342558	726.9939941	2.429544117	3096.44404	901.7698	0.89988	3753.436962	0.490002144	-1.388863921	0.000472515552021234
276	OLEDIO	B4D_OLEDIO_3	D	16	1	B4	209.931802	0.295800092	64.99579857	10.97051634	11.76342558	726.9939941	2.429544117	3096.44404	901.7698	0.89988	3753.436962	0.490002144	-1.388863921	0.000472515552021234
277	OLEDIO	B3D_OLEDIO_3	D	16	1	B3	209.931802	0.295800092	64.99579857	10.97051634	11.76342558	726.9939941	2.429544117	3096.44404	901.7698	0.89988	3753.436962	0.490002144	-1.388863921	0.000472515552021234
278	OLEDIO	B6D_OLEDIO_3	D	16	0	B6	209.931802	0.295800092	64.99579857	10.97051634	11.76342558	726.9939941	2.429544117	3096.44404	901.7698	0.89988	3753.436962	0.490002144	-1.388863921	0.000472515552021234
279	OLEDIO	B5D_OLEDIO_3	D	16	1	B5	209.931802	0.295800092	64.99579857	10.97051634	11.76342558	726.9939941	2.429544117	3096.44404	901.7698	0.89988	3753.436962	0.490002144	-1.388863921	0.000472515552021234
280	OLEDIO	B1D_OLEDIO_1	D	16	1	B1	209.931802	0.295800092	64.99579857	10.97051634	11.76342558	726.9939941	2.429544117	3096.44404	901.7698	0.89988	3753.436962	0.490002144	-1.388863921	0.000472515552021234
281	OLEDIO	B2D_OLEDIO_3	D	16	1	B2	209.931802	0.295800092	64.99579857	10.97051634	11.76342558	726.9939941	2.429544117	3096.44404	901.7698	0.89988	3753.436962	0.490002144	-1.388863921	0.000472515552021234
282	OLEDIO	B2C_OLEDIO_2	C	16	1	B2	209.931802	0.295800092	64.99579857	10.97051634	11.76342558	726.9939941	2.429544117	3096.44404	901.7698	0.89988	3753.436962	0.490002144	-1.388863921	0.000472515552021234
283	OLEDIO	B2C_OLEDIO_1	C	16	1	B2	209.931802	0.295800092	64.99579857	10.97051634	11.76342558	726.9939941	2.429544117	3096.44404	901.7698	0.89988	3753.436962	0.490002144	-1.388863921	0.000472515552021234
284	OLEDIO	B6C_OLEDIO_1	C	16	1	B6	209.931802	0.295800092	64.99579857	10.97051634	11.76342558	726.9939941	2.429544117	3096.44404	901.7698	0.89988	3753.436962	0.490002144	-1.388863921	0.000472515552021234
285	OLEDIO	B6C_OLEDIO_2	C	16	1	B6	209.931802	0.295800092	64.99579857	10.97051634	11.76342558	726.9939941	2.429544117	3096.44404	901.7698	0.89988	3753.436962	0.490002144	-1.388863921	0.000472515552021234
286	OLEDIO	B1D_OLEDIO_2	D	16	1	B1	209.931802	0.295800092	64.99579857	10.97051634	11.76342558	726.9939941	2.429544117	3096.44404	901.7698	0.89988	3753.436962	0.490002144	-1.388863921	0.000472515552021234
287	OLEDIO	B1D_OLEDIO_3	D	16	1	B1	209.931802	0.295800092	64.99579857	10.97051634	11.76342558	726.9939941	2.429544117	3096.44404	901.7698	0.89988	3753.436962	0.490002144	-1.388863921	0.000472515552021234
288	OLEDIO	B5C_OLEDIO_2	C	16	1	B5	209.931802	0.295800092	64.99579857	10.97051634	11.76342558	726.9939941	2.429544117	3096.44404	901.7698	0.89988	3753.436962	0.490002144	-1.388863921	0.000472515552021234
289	OLEDIO	B5C_OLEDIO_3	C	16	1	B5	209.931802	0.295800092	64.99579857	10.97051634	11.76342558	726.9939941	2.429544117	3096.44404	901.7698	0.89988	3753.436962	0.490002144	-1.388863921	0.000472515552021234
290	OLEDIO	B4C_OLEDIO_3	C	16	1	B4	209.931802	0.295800092	64.99579857	10.97051634	11.76342558	726.9939941	2.429544117	3096.44404	901.7698	0.89988	3753.436962	0.490002144	-1.388863921	0.000472515552021234
291	OLEDIO	B5D_OLEDIO_2	D	16	1	B5	209.931802	0.295800092	64.99579857	10.97051634	11.76342558	726.9939941	2.429544117	3096.44404	901.7698	0.89988	3753.436962	0.490002144	-1.388863921	0.000472515552021234
292	OLEDIO	B2D_OLEDIO_1	D	16	1	B2	209.931802	0.295800092	64.99579857	10.97051634	11.76342558	726.9939941	2.429544117	3096.44404	901.7698	0.89988	3753.436962	0.490002144	-1.388863921	0.000472515552021234
293	OLEDIO	B3C_OLEDIO_3	C	16	1	B3	209.931802	0.295800092	64.99579857	10.97051634	11.76342558	726.9939941	2.429544117	3096.44404	901.7698	0.89988	3753.436962	0.490002144	-1.388863921	0.000472515552021234
294	OLEDIO	B3C_OLEDIO_1	C	16	1	B3	209.931802	0.295800092	64.99579857	10.97051634	11.76342558	726.9939941	2.429544117	3096.44404	901.7698	0.89988	3753.436962	0.490002144	-1.388863921	0.000472515552021234
295	OLEDIO	B2D_OLEDIO_2	D	16	1	B2	209.931802	0.295800092	64.99579857	10.97051634	11.76342558	726.9939941	2.429544117	3096.44404	901.7698	0.89988	3753.436962	0.490002144	-1.388863921	0.000472515552021234
296	OLEDIO	B3C_OLEDIO_2	C	16	1	B3	209.931802	0.295800092	64.99579857	10.97051634	11.76342558	726.9939941	2.429544117	3096.44404	901.7698	0.89988	3753.436962	0.490002144	-1.388863921	0.000472515552021234
297	PALELL	B2D_PALELL_1	D	16	1	B2	170.804427	0.273321776	85.78046785	14.11285716	13.37975778	203.6624458	2.351542603	2276.418975	646.851625	0.89625	8127.242572	0.415577706	1.322966752	0.000174702598841993
298	PALELL	B2C_PALELL_3	C	16	1	B2	170.804427	0.273321776	85.78046785	14.11285716	13.37975778	203.6624458	2.351542603	2276.418975	646.851625	0.89625	8127.242572	0.415577706	1.322966752	0.000174702598841993
299	PALELL	B2D_PALELL_3	D	16	1	B2	170.804427	0.273321776	85.78046785	14.11285716	13.37975778	203.6624458	2.351542603	2276.418975	646.851625	0.89625	8127.242572	0.415577706	1.322966752	0.000174702598841993
300	PALELL	B3D_PALELL_2	D	16	1	B3	170.804427	0.273321776	85.78046785	14.11285716	13.37975778	203.6624458	2.351542603	2276.418975	646.851625	0.89625	8127.242572	0.415577706	1.322966752	0.000174702598841993
301	PALELL	B4C_PALELL_3	C	16	1	B4	170.804427	0.273321776	85.78046785	14.11285716	13.37975778	203.6624458	2.351542603	2276.418975	646.851625	0.89625	8127.242572	0.415577706	1.322966752	0.000174702598841993
302	PALELL	B2C_PALELL_2	C	16	1	B2	170.804427	0.273321776	85.78046785	14.11285716	13.37975778	203.6624458	2.351542603	2276.418975	646.851625	0.89625	8127.242572	0.415577706	1.322966752	0.000174702598841993
303	PALELL	B2D_PALELL_2	D	16	1	B2	170.804427	0.273321776	85.78046785	14.11285716	13.37975778	203.6624458	2.351542603	2276.418975	646.851625	0.89625	8127.242572	0.415577706	1.322966752	0.000174702598841993
304	PALELL	B3C_PALELL_2	C	16	1	B3	170.804427	0.273321776	85.78046785	14.11285716	13.37975778	203.6624458	2.351542603	2276.418975	646.851625	0.89625	8127.242572	0.415577706	1.322966752	0.000174702598841993
305	PALELL	B1D_PALELL_1	D	16	1	B1	170.804427	0.273321776	85.78046785	14.11285716	13.37975778	203.6624458	2.351542603	2276.418975	646.851625	0.89625	8127.242572	0.415577706	1.322966752	0.000174702598841993
306	PALELL	B5C_PALELL_3	C	16	1	B5	170.804427	0.273321776	85.78046785	14.11285716	13.37975778	203.6624458	2.351542603	2276.418975	646.851625	0.89625	8127.242572	0.415577706	1.322966752	0.000174702598841993
307	PALELL	B1D_PALELL_3	D	16	1	B1	170.804427	0.273321776	85.78046785	14.11285716	13.37975778	203.6624458	2.351542603	2276.418975	646.851625	0.89625	8127.242572	0.415577706	1.322966752	0.000174702598841993
308	PALELL	B3D_PALELL_1	D	16	1	B3	170.804427	0.273321776	85.78046785	14.11285716	13.37975778	203.6624458	2.351542603	2276.418975	646.851625	0.89625	8127.242572	0.415577706	1.322966752	0.000174702598841993
309	PALELL	B5D_PALELL_3	D	16	0	B5	170.804427	0.273321776	85.78046785	14.11285716	13.37975778	203.6624458	2.351542603	2276.418975	646.851625	0.89625	8127.242572	0.415577706	1.322966752	0.000174702598841993
310	PALELL	B3C_PALELL_3	C	16	1	B3	170.804427	0.273321776	85.78046785	14.11285716	13.37975778	203.6624458	2.351542603	2276.418975	646.851625	0.89625	8127.242572	0.415577706	1.322966752	0.000174702598841993
311	PALELL	B4D_PALELL_1	D	16	1	B4	170.804427	0.273321776	85.78046785	14.11285716	13.37975778	203.6624458	2.351542603	2276.418975	646.851625	0.89625	8127.242572	0.415577706	1.322966752	0.000174702598841993
312	PALELL	B2C_PALELL_1	C	16	1	B2	170.804427	0.273321776	85.78046785	14.11285716	13.37975778	203.6624458	2.351542603	2276.418975	646.851625	0.89625	8127.242572	0.415577706	1.322966752	0.000174702598841993
313	PALELL	B4D_PALELL_3	D	16	1	B4	170.804427	0.273321776	85.78046785	14.11285716	13.37975778	203.6624458	2.351542603	2276.418975	646.851625	0.89625	8127.242572	0.415577706	1.322966752	0.000174702598841993
314	PALELL	B5C_PALELL_1	C	16	1	B5	170.804427	0.273321776	85.78046785	14.11285716	13.37975778	203.6624458	2.351542603	2276.418975	646.851625	0.89625	8127.242572	0.415577706	1.322966752	0.000174702598841993
315	PALELL	B4C_PALELL_2	C	16	1	B4	170.804427	0.273321776	85.78046785	14.11285716	13.37975778	203.6624458	2.351542603	2276.418975	646.851625	0.89625	8127.242572	0.415577706	1.322966752	0.000174702598841993
316	PALELL	B1D_PALELL_2	D	16	1	B1	170.804427	0.273321776	85.78046785	14.11285716	13.37975778	203.6624458	2.351542603	2276.418975	646.851625	0.89625	8127.242572	0.415577706	1.322966752	0.000174702598841993
317	PALELL	B1C_PALELL_1	C	16	1	B1	170.804427	0.273321776	85.78046785	14.11285716	13.37975778	203.6624458	2.351542603	2276.418975	646.851625	0.89625	8127.242572	0.415577706	1.322966752	0.000174702598841993
318	PALELL	B6C_PALELL_1	C	16	1	B6	170.804427	0.273321776	85.78046785	14.11285716	13.37975778	203.6624458	2.351542603	2276.418975	646.851625	0.89625	8127.242572	0.415577706	1.322966752	0.000174702598841993
319	PALELL	B3C_PALELL_1	C	16	1	B3	170.804427	0.273321776	85.78046785	14.11285716	13.37975778	203.6624458	2.351542603	2276.418975	646.851625	0.89625	8127.242572	0.415577706	1.322966752	0.000174702598841993
320	PALELL	B6C_PALELL_2	C	16	1	B6	170.804427	0.273321776	85.78046785	14.11285716	13.37975778	203.6624458	2.351542603	2276.418975	646.851625	0.89625	8127.242572	0.415577706	1.322966752	0.000174702598841993
321	PALELL	B4C_PALELL_1	C	16	1	B4	170.804427	0.273321776	85.78046785	14.11285716	13.37975778	203.6624458	2.351542603	2276.418975	646.851625	0.89625	8127.242572	0.415577706	1.322966752	0.000174702598841993
322	PALELL	B6D_PALELL_3	D	16	0	B6	170.804427	0.273321776	85.78046785	14.11285716	13.37975778	203.6624458	2.351542603	2276.418975	646.851625	0.89625	8127.242572	0.415577706	1.322966752	0.000174702598841993
323	PALELL	B1C_PALELL_3	C	16	1	B1	170.804427	0.273321776	85.78046785	14.11285716	13.37975778	203.6624458	2.351542603	2276.418975	646.851625	0.89625	8127.242572	0.415577706	1.322966752	0.000174702598841993
324	PALELL	B5C_PALELL_2	C	16	1	B5	170.804427	0.273321776	85.78046785	14.11285716	13.37975778	203.6624458	2.351542603	2276.418975	646.851625	0.89625	8127.242572	0.415577706	1.322966752	0.000174702598841993
325	PALELL	B3D_PALELL_3	D	16	1	B3	170.804427	0.273321776	85.78046785	14.11285716	13.37975778	203.6624458	2.351542603	2276.418975	646.851625	0.89625	8127.242572	0.415577706	1.322966752	0.000174702598841993
326	PALELL	B4D_PALELL_2	D	16	0	B4	170.804427	0.273321776	85.78046785	14.11285716	13.37975778	203.6624458	2.351542603	2276.418975	646.851625	0.89625	8127.242572	0.415577706	1.322966752	0.000174702598841993
327	PALELL	B5D_PALELL_2	D	16	1	B5	170.804427	0.273321776	85.78046785	14.11285716	13.37975778	203.6624458	2.351542603	2276.418975	646.851625	0.89625	8127.242572	0.415577706	1.322966752	0.000174702598841993
328	PALELL	B6D_PALELL_2	D	16	0	B6	170.804427	0.273321776	85.78046785	14.11285716	13.37975778	203.6624458	2.351542603	2276.418975	646.851625	0.89625	8127.242572	0.415577706	1.322966752	0.000174702598841993
329	PALELL	B1C_PALELL_2	C	16	1	B1	170.804427	0.273321776	85.78046785	14.11285716	13.37975778	203.6624458	2.351542603	2276.418975	646.851625	0.89625	8127.242572	0.415577706	1.322966752	0.000174702598841993
330	PALELL	B5D_PALELL_1	D	16	1	B5	170.804427	0.273321776	85.78046785	14.11285716	13.37975778	203.6624458	2.351542603	2276.418975	646.851625	0.89625	8127.242572	0.415577706	1.322966752	0.000174702598841993
331	PALELL	B6D_PALELL_1	D	16	1	B6	170.804427	0.273321776	85.78046785	14.11285716	13.37975778	203.6624458	2.351542603	2276.418975	646.851625	0.89625	8127.242572	0.415577706	1.322966752	0.000174702598841993
332	PALELL	B6C_PALELL_3	C	16	1	B6	170.804427	0.273321776	85.78046785	14.11285716	13.37975778	203.6624458	2.351542603	2276.418975	646.851625	0.89625	8127.242572	0.415577706	1.322966752	0.000174702598841993
333	PERMAC	B4D_PERMAC_1	D	16	0	B4	202.0184535	0.27106396	41.86954388	8.380833882	11.57221167	583.191286	4.72326521	2564.064433	777.0303667	0.9649	4876.858644	0.510582652	0.026067821	0.000244179531396106
334	PERMAC	B1C_PERMAC_1	C	16	1	B1	202.0184535	0.27106396	41.86954388	8.380833882	11.57221167	583.191286	4.72326521	2564.064433	777.0303667	0.9649	4876.858644	0.510582652	0.026067821	0.000244179531396106
335	PERMAC	B4C_PERMAC_1	C	16	1	B4	202.0184535	0.27106396	41.86954388	8.380833882	11.57221167	583.191286	4.72326521	2564.064433	777.0303667	0.9649	4876.858644	0.510582652	0.026067821	0.000244179531396106
336	PERMAC	B2C_PERMAC_1	C	16	1	B2	202.0184535	0.27106396	41.86954388	8.380833882	11.57221167	583.191286	4.72326521	2564.064433	777.0303667	0.9649	4876.858644	0.510582652	0.026067821	0.000244179531396106
337	PERMAC	B6D_PERMAC_1	D	16	0	B6	202.0184535	0.27106396	41.86954388	8.380833882	11.57221167	583.191286	4.72326521	2564.064433	777.0303667	0.9649	4876.858644	0.510582652	0.026067821	0.000244179531396106
338	PERMAC	B1D_PERMAC_1	D	16	1	B1	202.0184535	0.27106396	41.86954388	8.380833882	11.57221167	583.191286	4.72326521	2564.064433	777.0303667	0.9649	4876.858644	0.510582652	0.026067821	0.000244179531396106
339	PERMAC	B2D_PERMAC_1	D	16	1	B2	202.0184535	0.27106396	41.86954388	8.380833882	11.57221167	583.191286	4.72326521	2564.064433	777.0303667	0.9649	4876.858644	0.510582652	0.026067821	0.000244179531396106
340	PERMAC	B5C_PERMAC_1	C	16	1	B5	202.0184535	0.27106396	41.86954388	8.380833882	11.57221167	583.191286	4.72326521	2564.064433	777.0303667	0.9649	4876.858644	0.510582652	0.026067821	0.000244179531396106
341	PERMAC	B3D_PERMAC_1	D	16	0	B3	202.0184535	0.27106396	41.86954388	8.380833882	11.57221167	583.191286	4.72326521	2564.064433	777.0303667	0.9649	4876.858644	0.510582652	0.026067821	0.000244179531396106
342	PERMAC	B3C_PERMAC_1	C	16	1	B3	202.0184535	0.27106396	41.86954388	8.380833882	11.57221167	583.191286	4.72326521	2564.064433	777.0303667	0.9649	4876.858644	0.510582652	0.026067821	0.000244179531396106
343	PERMAC	B5D_PERMAC_1	D	16	1	B5	202.0184535	0.27106396	41.86954388	8.380833882	11.57221167	583.191286	4.72326521	2564.064433	777.0303667	0.9649	4876.858644	0.510582652	0.026067821	0.000244179531396106
344	PERMAC	B6C_PERMAC_1	C	16	1	B6	202.0184535	0.27106396	41.86954388	8.380833882	11.57221167	583.191286	4.72326521	2564.064433	777.0303667	0.9649	4876.858644	0.510582652	0.026067821	0.000244179531396106
345	SYZCAR	B1C_SYZCAR_2	C	16	1	B1	195.8964661	0.302169018	49.38449312	8.146364487	13.51153323	2041.33856	2.523973251	3121.42638	899.6002	0.92074	5971.389084	0.307046761	-0.919560842	0.00100810470071911
346	SYZCAR	B1D_SYZCAR_2	D	16	1	B1	195.8964661	0.302169018	49.38449312	8.146364487	13.51153323	2041.33856	2.523973251	3121.42638	899.6002	0.92074	5971.389084	0.307046761	-0.919560842	0.00100810470071911
347	SYZCAR	B2C_SYZCAR_2	C	16	1	B2	195.8964661	0.302169018	49.38449312	8.146364487	13.51153323	2041.33856	2.523973251	3121.42638	899.6002	0.92074	5971.389084	0.307046761	-0.919560842	0.00100810470071911
348	SYZCAR	B2D_SYZCAR_3	D	16	1	B2	195.8964661	0.302169018	49.38449312	8.146364487	13.51153323	2041.33856	2.523973251	3121.42638	899.6002	0.92074	5971.389084	0.307046761	-0.919560842	0.00100810470071911
349	SYZCAR	B6C_SYZCAR_1	C	16	1	B6	195.8964661	0.302169018	49.38449312	8.146364487	13.51153323	2041.33856	2.523973251	3121.42638	899.6002	0.92074	5971.389084	0.307046761	-0.919560842	0.00100810470071911
350	SYZCAR	B2C_SYZCAR_1	C	16	1	B2	195.8964661	0.302169018	49.38449312	8.146364487	13.51153323	2041.33856	2.523973251	3121.42638	899.6002	0.92074	5971.389084	0.307046761	-0.919560842	0.00100810470071911
351	SYZCAR	B3C_SYZCAR_3	C	16	1	B3	195.8964661	0.302169018	49.38449312	8.146364487	13.51153323	2041.33856	2.523973251	3121.42638	899.6002	0.92074	5971.389084	0.307046761	-0.919560842	0.00100810470071911
352	SYZCAR	B1D_SYZCAR_3	D	16	1	B1	195.8964661	0.302169018	49.38449312	8.146364487	13.51153323	2041.33856	2.523973251	3121.42638	899.6002	0.92074	5971.389084	0.307046761	-0.919560842	0.00100810470071911
353	SYZCAR	B3C_SYZCAR_2	C	16	1	B3	195.8964661	0.302169018	49.38449312	8.146364487	13.51153323	2041.33856	2.523973251	3121.42638	899.6002	0.92074	5971.389084	0.307046761	-0.919560842	0.00100810470071911
354	SYZCAR	B1C_SYZCAR_1	C	16	1	B1	195.8964661	0.302169018	49.38449312	8.146364487	13.51153323	2041.33856	2.523973251	3121.42638	899.6002	0.92074	5971.389084	0.307046761	-0.919560842	0.00100810470071911
355	SYZCAR	B5C_SYZCAR_1	C	16	1	B5	195.8964661	0.302169018	49.38449312	8.146364487	13.51153323	2041.33856	2.523973251	3121.42638	899.6002	0.92074	5971.389084	0.307046761	-0.919560842	0.00100810470071911
356	SYZCAR	B4C_SYZCAR_1	C	16	1	B4	195.8964661	0.302169018	49.38449312	8.146364487	13.51153323	2041.33856	2.523973251	3121.42638	899.6002	0.92074	5971.389084	0.307046761	-0.919560842	0.00100810470071911
357	SYZCAR	B6D_SYZCAR_1	D	16	1	B6	195.8964661	0.302169018	49.38449312	8.146364487	13.51153323	2041.33856	2.523973251	3121.42638	899.6002	0.92074	5971.389084	0.307046761	-0.919560842	0.00100810470071911
358	SYZCAR	B5D_SYZCAR_1	D	16	1	B5	195.8964661	0.302169018	49.38449312	8.146364487	13.51153323	2041.33856	2.523973251	3121.42638	899.6002	0.92074	5971.389084	0.307046761	-0.919560842	0.00100810470071911
359	SYZCAR	B3D_SYZCAR_3	D	16	1	B3	195.8964661	0.302169018	49.38449312	8.146364487	13.51153323	2041.33856	2.523973251	3121.42638	899.6002	0.92074	5971.389084	0.307046761	-0.919560842	0.00100810470071911
360	SYZCAR	B2D_SYZCAR_1	D	16	1	B2	195.8964661	0.302169018	49.38449312	8.146364487	13.51153323	2041.33856	2.523973251	3121.42638	899.6002	0.92074	5971.389084	0.307046761	-0.919560842	0.00100810470071911
361	SYZCAR	B2D_SYZCAR_2	D	16	1	B2	195.8964661	0.302169018	49.38449312	8.146364487	13.51153323	2041.33856	2.523973251	3121.42638	899.6002	0.92074	5971.389084	0.307046761	-0.919560842	0.00100810470071911
362	SYZCAR	B3D_SYZCAR_1	D	16	1	B3	195.8964661	0.302169018	49.38449312	8.146364487	13.51153323	2041.33856	2.523973251	3121.42638	899.6002	0.92074	5971.389084	0.307046761	-0.919560842	0.00100810470071911
363	SYZCAR	B2C_SYZCAR_3	C	16	1	B2	195.8964661	0.302169018	49.38449312	8.146364487	13.51153323	2041.33856	2.523973251	3121.42638	899.6002	0.92074	5971.389084	0.307046761	-0.919560842	0.00100810470071911
364	SYZCAR	B1C_SYZCAR_3	C	16	1	B1	195.8964661	0.302169018	49.38449312	8.146364487	13.51153323	2041.33856	2.523973251	3121.42638	899.6002	0.92074	5971.389084	0.307046761	-0.919560842	0.00100810470071911
365	SYZCAR	B5C_SYZCAR_2	C	16	1	B5	195.8964661	0.302169018	49.38449312	8.146364487	13.51153323	2041.33856	2.523973251	3121.42638	899.6002	0.92074	5971.389084	0.307046761	-0.919560842	0.00100810470071911
366	SYZCAR	B5D_SYZCAR_2	D	16	1	B5	195.8964661	0.302169018	49.38449312	8.146364487	13.51153323	2041.33856	2.523973251	3121.42638	899.6002	0.92074	5971.389084	0.307046761	-0.919560842	0.00100810470071911
367	SYZCAR	B6C_SYZCAR_2	C	16	1	B6	195.8964661	0.302169018	49.38449312	8.146364487	13.51153323	2041.33856	2.523973251	3121.42638	899.6002	0.92074	5971.389084	0.307046761	-0.919560842	0.00100810470071911
368	SYZCAR	B3C_SYZCAR_1	C	16	1	B3	195.8964661	0.302169018	49.38449312	8.146364487	13.51153323	2041.33856	2.523973251	3121.42638	899.6002	0.92074	5971.389084	0.307046761	-0.919560842	0.00100810470071911
369	SYZCAR	B4D_SYZCAR_3	D	16	1	B4	195.8964661	0.302169018	49.38449312	8.146364487	13.51153323	2041.33856	2.523973251	3121.42638	899.6002	0.92074	5971.389084	0.307046761	-0.919560842	0.00100810470071911
370	SYZCAR	B4D_SYZCAR_2	D	16	1	B4	195.8964661	0.302169018	49.38449312	8.146364487	13.51153323	2041.33856	2.523973251	3121.42638	899.6002	0.92074	5971.389084	0.307046761	-0.919560842	0.00100810470071911
371	SYZCAR	B4C_SYZCAR_3	C	16	1	B4	195.8964661	0.302169018	49.38449312	8.146364487	13.51153323	2041.33856	2.523973251	3121.42638	899.6002	0.92074	5971.389084	0.307046761	-0.919560842	0.00100810470071911
372	SYZCAR	B1D_SYZCAR_1	D	16	1	B1	195.8964661	0.302169018	49.38449312	8.146364487	13.51153323	2041.33856	2.523973251	3121.42638	899.6002	0.92074	5971.389084	0.307046761	-0.919560842	0.00100810470071911
373	SYZCAR	B5C_SYZCAR_3	C	16	1	B5	195.8964661	0.302169018	49.38449312	8.146364487	13.51153323	2041.33856	2.523973251	3121.42638	899.6002	0.92074	5971.389084	0.307046761	-0.919560842	0.00100810470071911
374	SYZCAR	B5D_SYZCAR_3	D	16	1	B5	195.8964661	0.302169018	49.38449312	8.146364487	13.51153323	2041.33856	2.523973251	3121.42638	899.6002	0.92074	5971.389084	0.307046761	-0.919560842	0.00100810470071911
375	SYZCAR	B3D_SYZCAR_2	D	16	1	B3	195.8964661	0.302169018	49.38449312	8.146364487	13.51153323	2041.33856	2.523973251	3121.42638	899.6002	0.92074	5971.389084	0.307046761	-0.919560842	0.00100810470071911
376	SYZCAR	B4C_SYZCAR_2	C	16	1	B4	195.8964661	0.302169018	49.38449312	8.146364487	13.51153323	2041.33856	2.523973251	3121.42638	899.6002	0.92074	5971.389084	0.307046761	-0.919560842	0.00100810470071911
377	SYZCAR	B4D_SYZCAR_1	D	16	1	B4	195.8964661	0.302169018	49.38449312	8.146364487	13.51153323	2041.33856	2.523973251	3121.42638	899.6002	0.92074	5971.389084	0.307046761	-0.919560842	0.00100810470071911
378	SYZCAR	B6D_SYZCAR_2	D	16	1	B6	195.8964661	0.302169018	49.38449312	8.146364487	13.51153323	2041.33856	2.523973251	3121.42638	899.6002	0.92074	5971.389084	0.307046761	-0.919560842	0.00100810470071911
379	SYZCUM	B3D_SYZCUM_2	D	16	1	B3	182.0422956	0.345244972	47.24807657	8.099076283	12.80475421	940.2495575	2.956952712	3933.593233	1038.715283	0.856233333	1406.768404	0.411695774	-0.776573609	0.000444249830876686
380	SYZCUM	B5D_SYZCUM_2	D	16	1	B5	182.0422956	0.345244972	47.24807657	8.099076283	12.80475421	940.2495575	2.956952712	3933.593233	1038.715283	0.856233333	1406.768404	0.411695774	-0.776573609	0.000444249830876686
381	SYZCUM	B1C_SYZCUM_2	C	16	1	B1	182.0422956	0.345244972	47.24807657	8.099076283	12.80475421	940.2495575	2.956952712	3933.593233	1038.715283	0.856233333	1406.768404	0.411695774	-0.776573609	0.000444249830876686
382	SYZCUM	B5C_SYZCUM_1	C	16	1	B5	182.0422956	0.345244972	47.24807657	8.099076283	12.80475421	940.2495575	2.956952712	3933.593233	1038.715283	0.856233333	1406.768404	0.411695774	-0.776573609	0.000444249830876686
383	SYZCUM	B3D_SYZCUM_1	D	16	1	B3	182.0422956	0.345244972	47.24807657	8.099076283	12.80475421	940.2495575	2.956952712	3933.593233	1038.715283	0.856233333	1406.768404	0.411695774	-0.776573609	0.000444249830876686
384	SYZCUM	B1C_SYZCUM_1	C	16	1	B1	182.0422956	0.345244972	47.24807657	8.099076283	12.80475421	940.2495575	2.956952712	3933.593233	1038.715283	0.856233333	1406.768404	0.411695774	-0.776573609	0.000444249830876686
385	SYZCUM	B1D_SYZCUM_2	D	16	1	B1	182.0422956	0.345244972	47.24807657	8.099076283	12.80475421	940.2495575	2.956952712	3933.593233	1038.715283	0.856233333	1406.768404	0.411695774	-0.776573609	0.000444249830876686
386	SYZCUM	B2D_SYZCUM_1	D	16	1	B2	182.0422956	0.345244972	47.24807657	8.099076283	12.80475421	940.2495575	2.956952712	3933.593233	1038.715283	0.856233333	1406.768404	0.411695774	-0.776573609	0.000444249830876686
387	SYZCUM	B5C_SYZCUM_2	C	16	1	B5	182.0422956	0.345244972	47.24807657	8.099076283	12.80475421	940.2495575	2.956952712	3933.593233	1038.715283	0.856233333	1406.768404	0.411695774	-0.776573609	0.000444249830876686
388	SYZCUM	B2C_SYZCUM_2	C	16	1	B2	182.0422956	0.345244972	47.24807657	8.099076283	12.80475421	940.2495575	2.956952712	3933.593233	1038.715283	0.856233333	1406.768404	0.411695774	-0.776573609	0.000444249830876686
389	SYZCUM	B5D_SYZCUM_1	D	16	1	B5	182.0422956	0.345244972	47.24807657	8.099076283	12.80475421	940.2495575	2.956952712	3933.593233	1038.715283	0.856233333	1406.768404	0.411695774	-0.776573609	0.000444249830876686
390	SYZCUM	B4D_SYZCUM_1	D	16	1	B4	182.0422956	0.345244972	47.24807657	8.099076283	12.80475421	940.2495575	2.956952712	3933.593233	1038.715283	0.856233333	1406.768404	0.411695774	-0.776573609	0.000444249830876686
391	SYZCUM	B6D_SYZCUM_1	D	16	1	B6	182.0422956	0.345244972	47.24807657	8.099076283	12.80475421	940.2495575	2.956952712	3933.593233	1038.715283	0.856233333	1406.768404	0.411695774	-0.776573609	0.000444249830876686
392	SYZCUM	B4C_SYZCUM_1	C	16	1	B4	182.0422956	0.345244972	47.24807657	8.099076283	12.80475421	940.2495575	2.956952712	3933.593233	1038.715283	0.856233333	1406.768404	0.411695774	-0.776573609	0.000444249830876686
393	SYZCUM	B4C_SYZCUM_2	C	16	1	B4	182.0422956	0.345244972	47.24807657	8.099076283	12.80475421	940.2495575	2.956952712	3933.593233	1038.715283	0.856233333	1406.768404	0.411695774	-0.776573609	0.000444249830876686
394	SYZCUM	B2C_SYZCUM_1	C	16	1	B2	182.0422956	0.345244972	47.24807657	8.099076283	12.80475421	940.2495575	2.956952712	3933.593233	1038.715283	0.856233333	1406.768404	0.411695774	-0.776573609	0.000444249830876686
395	SYZCUM	B4D_SYZCUM_2	D	16	1	B4	182.0422956	0.345244972	47.24807657	8.099076283	12.80475421	940.2495575	2.956952712	3933.593233	1038.715283	0.856233333	1406.768404	0.411695774	-0.776573609	0.000444249830876686
396	SYZCUM	B2D_SYZCUM_2	D	16	1	B2	182.0422956	0.345244972	47.24807657	8.099076283	12.80475421	940.2495575	2.956952712	3933.593233	1038.715283	0.856233333	1406.768404	0.411695774	-0.776573609	0.000444249830876686
397	SYZCUM	B1D_SYZCUM_1	D	16	1	B1	182.0422956	0.345244972	47.24807657	8.099076283	12.80475421	940.2495575	2.956952712	3933.593233	1038.715283	0.856233333	1406.768404	0.411695774	-0.776573609	0.000444249830876686
398	SYZCUM	B6C_SYZCUM_1	C	16	1	B6	182.0422956	0.345244972	47.24807657	8.099076283	12.80475421	940.2495575	2.956952712	3933.593233	1038.715283	0.856233333	1406.768404	0.411695774	-0.776573609	0.000444249830876686
399	SYZCUM	B3C_SYZCUM_1	C	16	1	B3	182.0422956	0.345244972	47.24807657	8.099076283	12.80475421	940.2495575	2.956952712	3933.593233	1038.715283	0.856233333	1406.768404	0.411695774	-0.776573609	0.000444249830876686
400	SYZCUM	B3C_SYZCUM_2	C	16	1	B3	182.0422956	0.345244972	47.24807657	8.099076283	12.80475421	940.2495575	2.956952712	3933.593233	1038.715283	0.856233333	1406.768404	0.411695774	-0.776573609	0.000444249830876686
401	SYZGAR	B1D_SYZGAR_1	D	8	1	B1	207.0153891	0.323625476	71.46949312	10.21088781	11.08860516	1504.158205	3.85062543	3601.90475	1015.535917	0.904	4665.764306	0.506279904	0.243408478	0.00107501424483639
402	SYZGAR	B4D_SYZGAR_2	D	16	1	B4	207.0153891	0.323625476	71.46949312	10.21088781	11.08860516	1504.158205	3.85062543	3601.90475	1015.535917	0.904	4665.764306	0.506279904	0.243408478	0.00107501424483639
403	SYZGAR	B3C_SYZGAR_1	C	16	1	B3	207.0153891	0.323625476	71.46949312	10.21088781	11.08860516	1504.158205	3.85062543	3601.90475	1015.535917	0.904	4665.764306	0.506279904	0.243408478	0.00107501424483639
404	SYZGAR	B3C_SYZGAR_2	C	16	1	B3	207.0153891	0.323625476	71.46949312	10.21088781	11.08860516	1504.158205	3.85062543	3601.90475	1015.535917	0.904	4665.764306	0.506279904	0.243408478	0.00107501424483639
405	SYZGAR	B3C_SYZGAR_3	C	16	1	B3	207.0153891	0.323625476	71.46949312	10.21088781	11.08860516	1504.158205	3.85062543	3601.90475	1015.535917	0.904	4665.764306	0.506279904	0.243408478	0.00107501424483639
406	SYZGAR	B6C_SYZGAR_2	C	16	1	B6	207.0153891	0.323625476	71.46949312	10.21088781	11.08860516	1504.158205	3.85062543	3601.90475	1015.535917	0.904	4665.764306	0.506279904	0.243408478	0.00107501424483639
407	SYZGAR	B1D_SYZGAR_2	D	16	1	B1	207.0153891	0.323625476	71.46949312	10.21088781	11.08860516	1504.158205	3.85062543	3601.90475	1015.535917	0.904	4665.764306	0.506279904	0.243408478	0.00107501424483639
408	SYZGAR	B1D_SYZGAR_3	D	16	1	B1	207.0153891	0.323625476	71.46949312	10.21088781	11.08860516	1504.158205	3.85062543	3601.90475	1015.535917	0.904	4665.764306	0.506279904	0.243408478	0.00107501424483639
409	SYZGAR	B1C_SYZGAR_1	C	16	1	B1	207.0153891	0.323625476	71.46949312	10.21088781	11.08860516	1504.158205	3.85062543	3601.90475	1015.535917	0.904	4665.764306	0.506279904	0.243408478	0.00107501424483639
410	SYZGAR	B1C_SYZGAR_2	C	16	0	B1	207.0153891	0.323625476	71.46949312	10.21088781	11.08860516	1504.158205	3.85062543	3601.90475	1015.535917	0.904	4665.764306	0.506279904	0.243408478	0.00107501424483639
411	SYZGAR	B1C_SYZGAR_3	C	16	1	B1	207.0153891	0.323625476	71.46949312	10.21088781	11.08860516	1504.158205	3.85062543	3601.90475	1015.535917	0.904	4665.764306	0.506279904	0.243408478	0.00107501424483639
412	SYZGAR	B5D_SYZGAR_1	D	16	1	B5	207.0153891	0.323625476	71.46949312	10.21088781	11.08860516	1504.158205	3.85062543	3601.90475	1015.535917	0.904	4665.764306	0.506279904	0.243408478	0.00107501424483639
413	SYZGAR	B5D_SYZGAR_2	D	16	1	B5	207.0153891	0.323625476	71.46949312	10.21088781	11.08860516	1504.158205	3.85062543	3601.90475	1015.535917	0.904	4665.764306	0.506279904	0.243408478	0.00107501424483639
414	SYZGAR	B5D_SYZGAR_3	D	16	1	B5	207.0153891	0.323625476	71.46949312	10.21088781	11.08860516	1504.158205	3.85062543	3601.90475	1015.535917	0.904	4665.764306	0.506279904	0.243408478	0.00107501424483639
415	SYZGAR	B4C_SYZGAR_1	C	16	1	B4	207.0153891	0.323625476	71.46949312	10.21088781	11.08860516	1504.158205	3.85062543	3601.90475	1015.535917	0.904	4665.764306	0.506279904	0.243408478	0.00107501424483639
416	SYZGAR	B4C_SYZGAR_2	C	16	1	B4	207.0153891	0.323625476	71.46949312	10.21088781	11.08860516	1504.158205	3.85062543	3601.90475	1015.535917	0.904	4665.764306	0.506279904	0.243408478	0.00107501424483639
417	SYZGAR	B4C_SYZGAR_3	C	16	1	B4	207.0153891	0.323625476	71.46949312	10.21088781	11.08860516	1504.158205	3.85062543	3601.90475	1015.535917	0.904	4665.764306	0.506279904	0.243408478	0.00107501424483639
418	SYZGAR	B2D_SYZGAR_1	D	16	1	B2	207.0153891	0.323625476	71.46949312	10.21088781	11.08860516	1504.158205	3.85062543	3601.90475	1015.535917	0.904	4665.764306	0.506279904	0.243408478	0.00107501424483639
419	SYZGAR	B2D_SYZGAR_2	D	16	1	B2	207.0153891	0.323625476	71.46949312	10.21088781	11.08860516	1504.158205	3.85062543	3601.90475	1015.535917	0.904	4665.764306	0.506279904	0.243408478	0.00107501424483639
420	SYZGAR	B2D_SYZGAR_3	D	16	1	B2	207.0153891	0.323625476	71.46949312	10.21088781	11.08860516	1504.158205	3.85062543	3601.90475	1015.535917	0.904	4665.764306	0.506279904	0.243408478	0.00107501424483639
421	SYZGAR	B2C_SYZGAR_3	C	16	1	B2	207.0153891	0.323625476	71.46949312	10.21088781	11.08860516	1504.158205	3.85062543	3601.90475	1015.535917	0.904	4665.764306	0.506279904	0.243408478	0.00107501424483639
422	SYZGAR	B6D_SYZGAR_3	D	16	1	B6	207.0153891	0.323625476	71.46949312	10.21088781	11.08860516	1504.158205	3.85062543	3601.90475	1015.535917	0.904	4665.764306	0.506279904	0.243408478	0.00107501424483639
423	SYZGAR	B5C_SYZGAR_1	C	16	1	B5	207.0153891	0.323625476	71.46949312	10.21088781	11.08860516	1504.158205	3.85062543	3601.90475	1015.535917	0.904	4665.764306	0.506279904	0.243408478	0.00107501424483639
424	SYZGAR	B5C_SYZGAR_2	C	16	1	B5	207.0153891	0.323625476	71.46949312	10.21088781	11.08860516	1504.158205	3.85062543	3601.90475	1015.535917	0.904	4665.764306	0.506279904	0.243408478	0.00107501424483639
425	SYZGAR	B3D_SYZGAR_1	D	16	1	B3	207.0153891	0.323625476	71.46949312	10.21088781	11.08860516	1504.158205	3.85062543	3601.90475	1015.535917	0.904	4665.764306	0.506279904	0.243408478	0.00107501424483639
426	SYZGAR	B3D_SYZGAR_2	D	16	1	B3	207.0153891	0.323625476	71.46949312	10.21088781	11.08860516	1504.158205	3.85062543	3601.90475	1015.535917	0.904	4665.764306	0.506279904	0.243408478	0.00107501424483639
427	SYZGAR	B3D_SYZGAR_3	D	16	1	B3	207.0153891	0.323625476	71.46949312	10.21088781	11.08860516	1504.158205	3.85062543	3601.90475	1015.535917	0.904	4665.764306	0.506279904	0.243408478	0.00107501424483639
428	SYZGAR	B2C_SYZGAR_1	C	16	1	B2	207.0153891	0.323625476	71.46949312	10.21088781	11.08860516	1504.158205	3.85062543	3601.90475	1015.535917	0.904	4665.764306	0.506279904	0.243408478	0.00107501424483639
429	SYZGAR	B2C_SYZGAR_2	C	16	1	B2	207.0153891	0.323625476	71.46949312	10.21088781	11.08860516	1504.158205	3.85062543	3601.90475	1015.535917	0.904	4665.764306	0.506279904	0.243408478	0.00107501424483639
430	SYZGAR	B6C_SYZGAR_3	C	16	1	B6	207.0153891	0.323625476	71.46949312	10.21088781	11.08860516	1504.158205	3.85062543	3601.90475	1015.535917	0.904	4665.764306	0.506279904	0.243408478	0.00107501424483639
431	SYZGAR	B6D_SYZGAR_2	D	16	0	B6	207.0153891	0.323625476	71.46949312	10.21088781	11.08860516	1504.158205	3.85062543	3601.90475	1015.535917	0.904	4665.764306	0.506279904	0.243408478	0.00107501424483639
432	SYZGAR	B5C_SYZGAR_3	C	16	1	B5	207.0153891	0.323625476	71.46949312	10.21088781	11.08860516	1504.158205	3.85062543	3601.90475	1015.535917	0.904	4665.764306	0.506279904	0.243408478	0.00107501424483639
433	SYZGAR	B4D_SYZGAR_1	D	16	1	B4	207.0153891	0.323625476	71.46949312	10.21088781	11.08860516	1504.158205	3.85062543	3601.90475	1015.535917	0.904	4665.764306	0.506279904	0.243408478	0.00107501424483639
434	SYZGAR	B4D_SYZGAR_3	D	16	1	B4	207.0153891	0.323625476	71.46949312	10.21088781	11.08860516	1504.158205	3.85062543	3601.90475	1015.535917	0.904	4665.764306	0.506279904	0.243408478	0.00107501424483639
435	SYZGAR	B6C_SYZGAR_1	C	16	1	B6	207.0153891	0.323625476	71.46949312	10.21088781	11.08860516	1504.158205	3.85062543	3601.90475	1015.535917	0.904	4665.764306	0.506279904	0.243408478	0.00107501424483639
436	SYZGAR	B6D_SYZGAR_1	D	16	0	B6	207.0153891	0.323625476	71.46949312	10.21088781	11.08860516	1504.158205	3.85062543	3601.90475	1015.535917	0.904	4665.764306	0.506279904	0.243408478	0.00107501424483639
